# Supplementary material for: Breeding-assisted genomics: Applying meta-GWAS for milling and baking quality in CIMMYT wheat breeding program
Source: PLoS One. 2018 Nov 29;13(11):e0204757. doi: 10.1371/journal.pone.0204757 (PMC6264898; doi:10.1371/journal.pone.0204757)
Supplement: S1 Table — GBS tags were aligned to Chapman, et al. population to identify chromosome and cM positions. MarkerName: given name of the respective marker based on the IWGSC draft sequence 2.25 position; Strand: forward (+) or reverse (-) strand; Tag: DNA sequence of genotyping-by-sequencing tag where SNP was identified; POPSEQ Chrom: chromosome designation based on PopSeq position assignment; POPSEQ cM: genetic position in centiMorgans based on PopSeq position assignment. (CSV) [file pone.0204757.s004.csv]

MarkerName	Strand	Contig	Tag	POPSEQ Chromosome	POPSEQ cM
Loci_S1_460474	+	1AS_1907668	TTCAGGCCGAGTCACTGCACCGACCCGTCCATGCGTGCTCGACGGTGGGATTGGACGAGCTGCA	1A	1.79
Loci_S1_460472	+	1AS_1907668	TTCAGGCCGAGTCACTGCACCGACCCGTCCATGCGTGCTCGACGGTGGGATTGGACGAGCTGCA	1A	1.79
Loci_S1_3485373	+	1AS_3301917	TGCAGATACAGAAAGAATTCCAAGGAAGAGCTGAAACTTCTCCTCTTTAGAACCAAGAGAAAGA	1A	27.99
Loci_S1_2615401	+	1AS_3234170	ACGCCGTATGCTGAGAGAACGACCTAGGATGGTAGAGAAACTTGATTGCGGAACGAAACCTGCA	1A	27.99
Loci_S1_2734764	+	1AS_3254291	TGCAGATATAATTTGAGCACGATTACCGTAGTACGCATGGCCTGATGCGTTGCAGATGTCGGCA	1A	27.99
Loci_S1_2556257	+	1AS_2821862	TGTACAGGCTGCTACAGCATCCAGATGGTCTGTGAAGGCGACCCGATATGAACAAATCGCTGCA	1A	27.99
Loci_S1_3589926	+	1AS_3306476	TTTGTTTTGCTCCTCCTCGAGTAAGTCAGTATAGCAGCTTACTGACGCTTGTTTGGTGCCTGCA	1A	27.99
Loci_S1_3801040	-	1AS_3290270	GATCAGCTCAATTTGGTTACTTGGTTGTGCAAAATGCTGATCTTCATGTGTTGTTGCTGCTGCA	1A	27.99
Loci_S1_5780351	+	1AS_3302591	TACAAGCGACAGGGGTGTTTGTAGACCCGTCTCTGGATGGGGTGTTGGTTCTGGACGTGCTGCA	1A	53.14
Loci_S1_4185254	+	1AS_3239708	AACCGAAACGACCGACAGGCAAGAGGCGCGTGCGTGCGCTGGGACGATTCCGCACGGGTCTGCA	1A	53.14
Loci_S1_3998304	+	1AS_1763699	TGCAGTATGATTGGGGTGATTGTAAGGGATTTTGGGGGTTCCATCTGTTAGAGCGTGGACTAGC	1A	53.14
Loci_S1_6878690	+	1AS_3236045	TTGGGCGCCGCCACTTGCCGTACCAGCGGCGCACTGTGCAGGCTGAATGCACCCCTTGGCTGCA	1A	54.01
Loci_S1_693986	+	1AS_3266502	TCCACAACGACGGCCTGCACAGTCACGCCCTCCACGCGAATCACGCACGCGTGCTGCACCTGCA	1A	1.79
Loci_S1_6947745	+	1AS_3253214	CGCAGTCCTCTCCTCCGACCCTCCGCCGTCGCAACTTCCTCCGCGCTGCTGCACATGCCCTGCA	1A	54.01
Loci_S1_7337741	-	1BS_3446367	AAGGCGCGCTTGATCAGCACCCACACCTCCACCGCCATCGGGTTCGCGTACGTCGGCATCTGCA	1B	56.07
Loci_S1_5818847	+	1AS_3304615	GGCCACACGATCTAGCTTTTCTAAACCGTACGATTCCTTCGTCAAGCTTCTAGAAAACGCTGCA	1A	53.14
Loci_S1_8894445	+	1AS_3306596	ACAGGCCCACATACGGTGTCCAACGACAACGACGGTCAGGCTCAGGTACTTACTTCAGCCTGCA	1A	54.785
Loci_S1_8894448	+	1AS_3306596	ACAGGCCCACATACGGTGTCCAACGACAACGACGGTCAGGCTCAGGTACTTACTTCAGCCTGCA	1A	54.785
Loci_S1_1246860	+	1AS_365781	TGCAGTCAATGATCCAGTTCCTCCGACCAAAGACCTCGCAACAGAACAACTGCCAGTTGAAGCG	1A	1.79
Loci_S1_7602878	+	1AS_3279534	TGCAGACCTGATATTTTACGTATAAACAATGCAGTAATTTTGATCTGAGGAAAAAGTCACTGAA	1A	54.01
Loci_S1_8490819	+	1AS_2882248	ATTTCCACTGCGACTAATTTAAGTAATCACAATTTCACAGTAAGTCCTGGTAAACAAGACTGCA	1A	54.785
Loci_S1_9744964	+	1AS_3267119	AGGTGAGCTGACGTGTATGGATCGGTCGAGGAAGGAGACGTCTTGTGCTGTAAGGGTGTCTGCA	1A	55.56
Loci_S1_6837715	+	1AS_2855805	TGCAGCAGCAAATACATATATGAAACACTGGATACCTCAACAAAAGATGATGTTTCATGGAAGC	1A	54.01
Loci_S1_7629087	+	3B_10437272	TGCAGGCCAATCATTTGCATGCAGGGAGTAACTGCCCAGGGTCTTCTCGGTAGCAATTTAGGGG	3B	82.88
Loci_S1_12830873	+	1DS_1907378	TGCAGCAGCTGCGGATACAGAGGAAGGGGACCTCAGGATCAGCGTGCAGTACGCAACCGAGGAG
Loci_S1_11004978	+	1AS_3304663	AAACCTCACAGAAACCTTCGTTTGGCAGCAACACTGAGTTAGTTAAGAATCTACACAATCTGCA	1A	55.56
Loci_S1_11666883	+	1AS_150381	TGCAGCGTTCGCATCCTAGTTTGAATCCCACTACTAGCAGAATATAGTTCCTTTTTGTCCGATT	1A	64.67
Loci_S1_1675513	-	1AS_218614	CATGTGACTGCGGCACGTTGCCGTAGGAGCGCTGCCTCGTCAACGGCGCCATCACCACCCTGCA	1A	26.48
Loci_S1_84648863	+	1AL_3959463	TGCAGCAAGCCAACAACTGCATTGTTTCCTATGATCCATTGAGAGGCATAGACACGCTTTGATT	1A	78.56
Loci_S1_15555194	+	1AS_3266620	TGCAGTTACTGCCTTGGAGCATCGCGACGACACGAACATCGCCCAACCATCCAAGCCCTGGACC	1A	66.13
Loci_S1_15593861	-	1BS_3446499	TCGGAGCCAGCGCCGTCGTCCAGGAGATCATCGCCGTGGCTACATCCATGTTGTATGCCCTGCA
Loci_S1_15879777	+	1AS_3276776	TGCAGAGAGAAGAGTATCAGTTTCGCCTCTAGTGGTCGGTGCGTCCTCGCCTTACTAGGTCGGC	1A	66.13
Loci_S1_211012881	+	1AL_3886462	TGCAGCCGTGCTGTTACTGACTGGCTGTCCCCGTCGCGGCCAAGAACATGTACCAAGCCATGTG	1A	83.97
Loci_S1_206857584	+	1AL_3933166	TGCAGGAGCCACTGGGATGCTCCTGGTCAGAACCCAACCATGATTTGTCATGATCTGGTTTTTT	1A	83.04
Loci_S1_211296316	+	1AL_3894604	GCGACCTTGCCTACTAGACACTCGTGCAAGGTCGATGGCTCGCTCCGACTCATGCGGCACTGCA	1A	83.97
Loci_S1_217736691	+	1AL_3975509	TTATACCAGTTTGAGCAGTGTGCCGCTAATTAGCACAGCTCACTATTTAAAACTATGCTCTGCA	1A	85.74
Loci_S1_212534490	+	1AL_3933630	TGCAGCGGATGATCGTCGCCCCTGTCGGTGCCGTGATGAACGTCGAATGTGTACAATGGTGTAT	1A	83.97
Loci_S1_188431744	+	1AL_3901765	TGCAGGCATAGCAACAAGATTGTCGACATTGTACCGCACACGCCTGCTAGCAACCTCTCGGACT	1A	80.36
Loci_S1_6501831	+	1AS_3316988	CCTTCAAGGAAAGGATCCAGTAGGATGGATTAGGCAGTGTAACAAGTACTTTCAAATGTCTGCA	1A	53.14
Loci_S1_191084490	+	1AL_3920025	TGCAGGGGTGTCCCGTCAGGAAATTTAGGGGTGTCCCAGTCTTCGTGGGCTCTCTATGTATAAG	1A	80.36
Loci_S1_221956330	+	1AL_3880526	TGCAGAAGCACTCCACACTTATCTTCATCCAGCGACAGGATCGGACATGTTGCATTTTCGTAAC	1A	88.22
Loci_S1_220149604	+	1AL_3937348	TGCAGTAATTCCTGATTGGTAGTAATTCTAAACAAATACTTGTACTGCCTTATCGTATGCCGTC	1A	86.58
Loci_S1_220149574	+	1AL_3937348	TGCAGTAATTCCTGATTGGTAGTAATTCTAAACAAATACTTGTACTGCCTTATCGTATGCCGTC	1A	86.58
Loci_S1_216321911	+	1AL_3909083	AACTATCATGAAACATCATCGTGTTCTTGTATACTTTGTTTAGTAGCAAGACATTGCATCTGCA	1A	85.74
Loci_S1_218134589	+	1AL_3919966	GGAAGTGCAGACATGCATGATTACAAGAGTGTCGGCACGAAATTCAACAGGTCAGTCAGCTGCA	1A	86.16
Loci_S1_221825985	+	1AL_3873875	TGCAGATTCTGGATTCTTGCGTTCTAATCAACGTTGTGAGTTGCATCTGATCATGGCATGTGCA	1A	88.22
Loci_S1_225638392	+	1AL_3977509	TGCAGGTGAGTTTGCTGTAGACTCTATCGATGATTTGGTGCAACTGCAACGGATCATGGCCTCC	1A	89.02
Loci_S1_226790436	+	1AL_3975807	TGCAGGTTGACCATACCGCAGCAATGCCCAACTGGCTACAAGCTACAACAATGACTACGGTAGA	1A	95.755
Loci_S1_226846041	-	1DL_2290515	TGCAGCAGAAATCAAGCAGCATCGTTAGGACAATTATCCATACATGCATTAGATTACACACGAC
Loci_S1_228574997	+	1AL_3915565	TGCAGTTCAACTGAACACGCCGCAATATTAGGCGCTTCTAGGTTTGTGGTTAAACGCTAAGGAC	1A	98.92
Loci_S1_225594430	+	1AL_3976868	TTGGTGATGTACCGCCCATCTGCCTCCTCAACGACGGAGCGGGCTCTGAGGAGGAGTTGCTGCA	1A	89.02
Loci_S1_229383269	+	1AL_3887831	GTCGCCCATCCAGTTTTTACCCACCTGATACTTTGCCTTGATCGCCGTGATGGCAGACACTGCA	1A	101.65
Loci_S1_7053660	+	1AS_3256666	TGCAGTTTGTTACTGCATGCAGCAGGGGCCGTTGGAGGCAGCCGCGTCGTGCGTATAGCAGTGC	1A	54.01
Loci_S1_230015779	+	1AL_3918012	GCCAGTTAGGAGCTACCCCCTCAACCTTAATGTACGTAAGTGAAACGCTTGTGGATGGGCTGCA	1A	101.65
Loci_S1_229795582	+	1AL_3904584	AGATCTGGCCGAGGGCCGCCAGATCGGCTGATTCCCATGGTCGTGGCACCCTGGGAGGCCTGCA	1A	101.65
Loci_S1_230670294	+	1AL_3945985	TGCAGAGCTTGATGGATACACTGTCCACCGCTCCGAATGACATGTTTCTTCTTGATGGCTCCAT	1A	101.65
Loci_S1_236790176	+	1AL_3971867	TGCAGGGAGAACGAAAATCGTACTCTATATTAATACGGCATGATATGCTTAGAGAATCTACAAC	1A	121
Loci_S1_236790180	+	1AL_3971867	TGCAGGGAGAACGAAAATCGTACTCTATATTAATACGGCATGATATGCTTAGAGAATCTACAAC	1A	121
Loci_S1_235935982	+	1AL_3932013	TGCAGAGGCACTTCTTCATCAACCAAACAAAGTATCAACCAAATGGTGTATGTCTACCGCTCGG	1A	121
Loci_S1_233561580	+	1AL_3935088	ACCGACGCACGTACCCCGTGGACGCTGACAACGCGGGCCCGCGAAGGGGTCGGACCCATCTGCA	1A	107.49
Loci_S1_233904080	+	1AL_3948476	TGCAGGATTCCAGCCCGTTCACATGGCAATGGCAGGCAGGGCTGGGGGGAGCTTTGAATCACCA	1A	107.49
Loci_S1_229966979	-	1DL_2240827	TGCAGGAGTTGCTTCCTCCCGATTCCCCTCCTCACCCCATACGAACCCTAGCTGCTGCACCAAC
Loci_S1_232529825	+	1AL_3892834	TCTTGACGTACTCCTGAGCACCACTCTGGTTCACCTCCATGTTCTTCAGGGCGTCGATGCTGCA	1A	107.49
Loci_S1_237511025	+	1AL_3876983	CGGTCACCTCTACCCCGATGCACCCGCGCTACCGCCTGCTCATCTCATTCACTCCGCTGCTGCA	1A	153.51
Loci_S1_237686025	+	1AL_3886280	TGCAGAAGGCCGTAGTCCTGCGCCATCAGTTGCTCCATCCGCAGCGGATCGGCACTACTGCTGC	1A	153.51
Loci_S1_230808704	+	1AL_3950802	CCTTCGTCTCCGACCGCCTCAACACCCCCTCCGACATTAACGGAGGCCTGGCCGCGTTCCTGCA	1A	101.65
Loci_S1_231208827	+	1AL_3974671	TGCAGAGGAGCCGAACCCATTGTTGAGGCCATCAATCTCGTCCAGCAGCTTGCCCCGAGGAAGT	1A	101.65
Loci_S1_238949687	+	1AL_3956330	TGCAGCTTGGTAGCTACGCCTCAGCATTCGTACCCCTATAGCCGTTGTTAGAATTATATCCACG	1A	153.51
Loci_S1_241755211	+	1AL_3939720	TGCAGTTACGGATGGCAGTCATCTGGTCCATGAATCATGACAGAGGCACCTGCTCCATAAACAG	1A	156.58
Loci_S1_243975879	+	1AL_498253	TGCAGTCAAGGGCCTCGTCAGCTCCTCCACCATCTATCTTTTGTCATGCAGAGTTTCACTACAT	1A	164.59
Loci_S1_243975850	+	1AL_498253	TGCAGTCAAGGGCCTCGTCAGCTCCTCCACCATCTATCTTTTGTCATGCAGAGTTTCACTACAT	1A	164.59
Loci_S1_238685726	+	1AL_3941328	TGCAGTGGTGGTGCTCTCATGCAGCCTTCCGTTCGCGAGGAAGATGGAAGATGAGGGCATTCCG	1A	153.51
Loci_S1_238685716	-	1BL_1678368	CGGAATGCCCTCATCTTCCATCTTCCTCGCGAACGGAAGGCTGCATGAGAGCACCACCACTGCA	1B	126.82
Loci_S1_242272949	+	1AL_3962093	TGCAGTTCTCGGCGTTCGGCTCACTGTCCAACGTCGGCGCCATGGTGGGGGCCATCGCCAGCGG	1A	156.58
Loci_S1_241785541	+	1AL_3940094	TGCAGCTAGCGCGCGACGAGTAGCGGCGGCTAGGAGCATCACTTGGTGCTCTTCCATGCGCGCT	1A	156.58
Loci_S1_244106016	+	1AL_3884595	TGCAGGGATTTGTTGTAAGAAAACAGAGGACTTCTTGGGCTCAGCTGCCATATGTTGACTGGTG	1A	165.025
Loci_S1_240553529	+	1AL_3885764	TGCAGTTGAGAGATGTATGTATCAGCGCCAGAAGCAGAAGTCAAGCGTCAACAAGGTAAATGGA	1A	156.58
Loci_S1_245341120	+	1AL_3969154	CCCCAAAACATCACTGGCTGCTGGAACACAGGTTATCTCCGAAAAGGGGCAGATGAACACTGCA	1A	165.46
Loci_S1_247536120	+	1AL_3900291	TGCAGGTAAGAATTTGTTGGAGATAGCGTAGGTGCGTCAGGCTGAATCAAGGGAGCAGACGGTA	1A	170.12
Loci_S1_242943964	+	1AL_3979089	CGGTTCAGTGCATCCGATGCAACCACCACGACTACGTGAGCATGCAGCAAGCAAGGGGCTGCA	1A	156.58
Loci_S1_247498653	+	1AL_3898431	TGCAGCACAGCAAGCAGCGGCTCAAGCCAAAGGAGTCGCAGGCATCGGGTCCTAGCCTCACCG	1A	170.12
Loci_S1_237521007	+	1AL_3878013	GACGGCGAAGTGCAACCTACAGCAATCTCGCCAAGCATGTTCGAAGGCCCTGTAGTGTGCTGCA	1A	153.51
Loci_S1_247163829	+	1AL_3874123	CGAGCACAGTGGAGTCGGCGCTGGCAGAGCTCATACGAGACCCTTGCATCCTCAAGCAGCTGCA	1A	170.12
Loci_S1_247850974	+	1AL_3928164	GATGCAGCTCCCGTTGGATATCTCGCTCGTGCTGTCAACGGAGTAGGCGGTGGTGATGGCTGCA	1A	170.12
Loci_S1_247221058	+	1AL_3880852	GCAGCCACAAGTGGACAAGCCAACGGCACCAATGCCTGCTGAAGCTGGGGATGCTCGGTCTGCA	1A	170.12
Loci_S1_246571838	+	1AL_3976245	CAGTGCAGCAACAATTACCTGAACCAAAAATCAGATAGCACAGTGCTAGCTTAGCCAAACTGCA	1A	167.81
Loci_S1_245461476	+	1AL_3977278	TGCAGAAAAATGCTTCCACGAGACACAAGATTTACTTTCGCGAGAAACACAACCTGTGCTCCTA	1A	165.46
Loci_S2_2532201	-	1DS_1885898	TATTCTCGCTGCAAAAACGCAAGGCAAACGATCATCAAGGCAAAGAAGAAGAAGAAACGCTGCA	1D
Loci_S1_247900336	+	1AL_3930481	CCAATGGATCGATTTTCTTCCTTCGGTGCTCACCACTAATATTCTCGACTCTGCATCTGCTGCA	1A	170.12
Loci_S1_247900347	+	1AL_3930481	CCAATGGATCGATTTTCTTCCTTCGGTGCTCACCACTAATATTCTCGACTCTGCATCTGCTGCA	1A	170.12
Loci_S2_5404251	+	1BS_3484468	TGCAGTCATAAAAAGAATACACCAGCGTGCACGTACGTGTACGTCAGACAGGCAGCTCGGCCGA	1B	16.72
Loci_S1_244605162	-	1AL_3912183	GCTGGCGCTGCAAAACCAGGGTTGCGTTCCAGTGGATGGATCTCGCCATGGCGGCCGAGCTGCA
Loci_S2_2163545	-	1BS_3466149	ATCATCTACCAATGTTTGTCTTGAGTGGTACTGAGTCCATCAGGCATTGGGGCTCTCTACTGCA
Loci_S2_20056145	+	1BS_3428858	TGCAGGGCCTTCTTCCCCTGCTCACTAGGACCGACGCAGGTCAGGGTCAGCGGGCGGTGGCACA	1B	56.07
Loci_S2_5952033	+	1BS_3433078	TCGCGTCAGAAGCTCTCAGGTACCAGGTGCATGTGATCTAAACCCCCCTTACGCACGTACTGCA	1B	35.21
Loci_S2_7828321	+	1BS_3439223	TGCAGAAACTAATGTATACTTCCTACTCCCTTCAGCCTGCTTGCTGATGGTTCTGTGGTCTCGT	1B	37.42
Loci_S2_10825083	+	1BS_3431770	TGCAGCAAGAGAAAGACAAAGCTGTAGAAACTCCATGGCCTTAACGACGCGGCGAAGACACAGA	1B	40.67
Loci_S2_7049714	+	1BS_3419760	GTCACCACATGGTTCTGGCTGGTGGTACAAGGCCCATTGTACACGCGGGACTCGTACTTCTGCA	1B	37.42
Loci_S2_7682195	+	1BS_3435603	TGCAGGCGCTCCCATCAGAATTAAGAAAACAAACAAGCTCAGTCGTCGGTGTATTCAACCCCG	1B	37.42
Loci_S2_116471661	+	1BS_3482011	ACCTGGATGAGGATCTGGCGGAGGCTGAGCTTCCAGTGGGCAAGCAGGCCCTTCTCCGCCTGCA	1B	64.04
Loci_S2_137106277	+	1BL_3854349	ATTGCACCTCGGAGCCATCCAGCGTTTCTGTTGAGCCGCATGGATCGTCATCACTGCACCTGCA	1B	64.465
Loci_S2_9122276	+	6BS_2991564	TAGTGTTCCATGTTACCTAATGTTGTTAGTATTGCAGCTTGCAAGGCCAGATTAGTTGACTGCA	6B	46.64
Loci_S2_128229342	+	1BL_3808446	TATTATTGACTAGTAGCAGAGAAACACGTCTTCTAGCCTGGATAAAACAATCGCGGATTCTGCA	1B	64.465
Loci_S2_190449713	-	3B_10711938	AGCGTGGCACACAGAGGCTGTTGCTGCTAGCCCCATGTTGGCAGCCCCACTCGAGCGCTCTGCA
Loci_S2_192557078	+	1BL_3901347	TAGTTGTCCAGTAACTTCCAGATGTTCTTGAATATAGGCACGAGGGCGAGGAGCGCGATCTGCA	1B	64.89
Loci_S2_184285770	+	1BL_3870754	TAAAAAACCGCACTACTTGCAGGCTGTTAAAGAACACCTGGAATCTCCTGAGCGACAACCTGCA	1B	64.89
Loci_S2_182422685	+	1BL_3864548	GCTGGTGACGGACGCGAGGATTTTACACGAAACAGCTCGCTCGGCTTGGTAAGAATCTACTGCA	1B	64.89
Loci_S2_207730258	+	1BL_3902755	CGAACTGCCAGAACAAGGAAAGCAGCGGCCAGACGAGCAAGAAGTTGCATTGACATTTCCTGCA	1B	69.05
Loci_S2_160499942	+	1BL_3753254	CTTTACATGTATAATATCATGTGTTTGTTCCATTTGTGCCATGTTGCTAGGTTGGAACGCTGCA	1B	64.89
Loci_S2_192253069	+	1BL_3900306	CCTAATCGTCTGGCTAGTTACAGTACTAAAGATGATAGCAATGACAATAACTCCATTCTCTGCA	1B	64.89
Loci_S2_225847811	+	1BL_3758309	GTTACCTATCAGAGTGCACTGTGGGACAAATTTCAAGTTTGTCAGATCATATGCTCATGCTGCA	1B	76.71
Loci_S2_59933284	+	1BS_3419588	TGCAGCTCGGCCTCTGAGCGCGCTAGCCACTACGCCACAGAGAAGCTGTTGACTTGATACAGGT	1B	64.04
Loci_S2_210613092	+	1BL_3893186	TACCATCAGCGAGGGTTCGCCACTGTCTGGCTTAATGCGAGACATAGGTCACCCCGTTGCTGCA	1B	69.88
Loci_S2_202382601	+	1BL_595649	TGCAGGAATATTTGATAAGATAAGAGTGCCACGTTTTATTACTTTTTGCAAGGGGTTAAGCGCA	1B	64.89
Loci_S2_234631825	+	1BL_3873334	TGCAGAAGGGATGGGGATGCGAACATATGAAGCAAGACATGAGGGCGAGGAGTTCTGAGGCGGC	1B	76.71
Loci_S2_220627419	+	1BL_3804689	TGCAGTAGACAAGTCGCCGAGCGACACCGCGCTCGACAGGAACCAGGTATTCGATCATGAGCCG	1B	76.31
Loci_S2_220627443	+	1BL_3804689	TGCAGTAGACAAGTCGCCGAGCGACACCGCGCTCGACAGGAACCAGGTATTCGATCATGAGCCG	1B	76.31
Loci_S2_241858645	+	1BL_3828395	GATGTACTCTTCTACAGTCTGATCCCGTGACCATGTGCTGAAGAAAAAGACACCTAAAACTGCA	1B	79.19
Loci_S2_241858620	+	1BL_3828395	GATGTACTCTTCTACAGTCTGATCCCGTGACCATGTGCTGAAGAAAAAGACACCTAAAACTGCA	1B	79.19
Loci_S2_214653104	+	1BL_3887571	ATGGCCATGGTCAGACCTGGTTGGGGTGGAACGAGATCCTCTAACTTAGGGAAGTTCTACTGCA	1B	72.43
Loci_S2_228238997	+	1BL_3812432	GGGAGCTTCAGATTCAGATTCAGATTCAATCACTGGTTTAAGCTTGTGTCTGTACCACACTGCA	1B	76.71
Loci_S2_238838784	+	1BL_3913148	TGCAGTGGACCGCTATGACATGAAACGGGGTGCCCATTGCGTTCAGACGCCCTCATATTGTCCT	1B	76.71
Loci_S2_235894943	+	1BL_3884356	GGCGAATCAGAAATGGTACAGAGAGAAAGCAAGTCGTGTTCATAGTTCATACATGCACACTGCA	1B	76.71
Loci_S2_243809102	+	1BL_3754345	GCTTCAATTGCTTCTCAATTCTCTGCCTGACGTTGGTACACTGACTAGAATTTAACTGTCTGCA	1B	83.82
Loci_S2_229601142	+	1BL_3825785	TGCAGCCACGGTGACTGTCCCTTCGTCGTGGTTTTCGTCACCCTTGACGAACAAGAGGGGGTCG	1B	76.71
Loci_S2_228878501	+	1BL_3818823	TGCAGTAGAAATCAGTGAGCCATCACGGTCACATGCATCTCTCGGACAAAATAGTCAAGGGGCA	1B	76.71
Loci_S2_246200536	+	1BL_3843653	TCGTGTGGCTTAATTTTCAAGACCATTGTTGGACTGCTGAGCGACCAGCGCATCGAGGCCTGCA	1B	83.82
Loci_S2_248739074	+	1BL_3896402	TGCAGTTCTGTGGCTTATAGTACATCCTGCCAACACGGAACTCTACAAGTGGCAACACTCATGC	1B	83.82
Loci_S2_247218811	+	1BL_3863069	TGCAGTACTGCTAAATTGCTGTACAAATTCTGCATTTCAATCGTCTCGAGAGATCGACCATGCT	1B	83.82
Loci_S2_247110912	+	1DL_194769	TGCAGCTAAACTTTACTTGTACGGTCGTACGTGCCGTACTGTCCG
Loci_S2_246250773	+	1BL_3844431	TTTCCCATACCTCATACTCTCATCAGATTTTATTGTGGAATTGAATTCTCGATGTCACTCTGCA	1B	83.82
Loci_S2_254792931	+	1BL_3870950	TGCAGATGTGTCCGTGACTAGGCGCAACGCTGTCCACGAATTTGATCTGCGGTGAGGTGGCCAG	1B	90.46
Loci_S2_259761519	+	1BL_3819775	ACTTCTACCTAGAAATTTGTGACGCGAAATATAACGTATGAATGGGTTGTTTTGTTACACTGCA	1B	94.43
Loci_S2_246881895	+	1BL_3856035	GTGTTAGCTAGTCCAGAACCTTGGGCTCAAGTTGTTGGCTGCCAGTAAATCTCCCACTACTGCA	1B	83.82
Loci_S2_252844209	+	1BL_3824983	TGCAGGTGTCCGACATGGACATGTATTACCATTTACGTGACCCTGTTTTTGTTGATGTCATGAT	1B	90.46
Loci_S2_254457210	+	1BL_3863280	TGCAGTCGTTGTTGTTCGTGACTCGTGAGACGACCAAAGGTTATAGGCACTATGTGCCCATGCT	1B	90.46
Loci_S2_259021024	+	1BL_3884162	TGCAGCTTTTCATCGCATTCTTCACAGTCAAGAATCCTCTCCATGGTGCTGATCGCTTCCTTAC	1B	93.975
Loci_S2_260725548	+	1BL_3882362	TGCAGCTCAGAGAAGTGCAAGATGGCAATGTACCCTGGTGACGGGTCGTTGGGCTGGGGCTCCG	1B	94.43
Loci_S2_266250969	+	1BL_3838272	TGCAGCGTCACCCCCTGCACGCTCACCCCCCTGCACTCCTCGAAATGCAACGCCTACAACATCC	1B	97.83
Loci_S2_259337335	+	1BL_3796531	TGCAGTAACCATGGCAATCAAGGTGAAGTGTCAAGTGCATAAAAACTGGTTTGGTGACCCATGC	1B	94.43
Loci_S2_261893072	+	1BL_3807255	CGGCGCCTGGGAGCACGACAGAGAGCGGCTCATTGGAGAGTGCGAACTAAACCCTGCACTGCA	1B	96.17
Loci_S2_260099554	+	1BL_3840401	CTTGACACATTAGGCACAGTTCCAAGAAGTTGCTGCTGCTGTTGACTTTGTTGTTGCTGCTGCA	1B	94.43
Loci_S2_272388343	+	1BL_3809630	TCCCCAACCAATCAATCCTGCAACAACAAACATCATCTCACTCCAAATTAATGGATTGTCTGCA	1B	106.59
Loci_S2_258464672	+	1BL_3884947	TGCAGAGGAATGGAGGAGGGAACCTGCTGAGACGGGAGGTGGCGGCGTGGGGAAGAAGGTCTCT	1B	93.52
Loci_S2_272274445	+	1BL_3802723	TGCAGCATTACTAGCTGGTAAGCAAAGAAGATCATGGAACTCCTTGCCTTTCGCCAGAATGGCC	1B	106.59
Loci_S2_269056458	+	1DL_2231046	TGCAGGTCATATTAATTAGTTGGTTTTCATGATCACCAGAGCAAAGCATAGCGTAGTCTTCACT
Loci_S2_246636155	+	1BL_3851985	CATCAATCGGCTATATATGTCGACATACTAGTATCAATGATCTCACAACACCATCCATCCTGCA	1B	83.82
Loci_S2_273371573	+	5BL_5848215	TGCAGCAAAACATTCCATCTTTATCTGCAAGTTAGCACAACAATCTTGATGCCAGGACGAAGGG
Loci_S2_284583852	+	1BL_3906802	TGCAGTTGAGAGATATGTATGTATCAGCGCCACAAGCAGAGGTCAAGCATCAACAAGGTAACCG	1B	126.82
Loci_S2_271779988	+	1BL_3922607	CGTAGCTGTACTTGCGCATGTACACGCATGCATGGCATGCCCTATATGGAAGCTCGTCGCTGCA	1B	99.525
Loci_S2_277414886	+	1AL_3876104	TGCAGGAGTTGGCGATGGGCGCAGTAAGCCAACCAATACAAAGTTCGTCCAAAGTTAATATCGT
Loci_S2_273984678	+	1BL_3917003	AGCTCATCCAGCGCGTCCTCCGCCTCATCGGCCTTCTTGCTCAGCTCCTCCAACAAGGCCTGCA	1B	106.59
Loci_S2_280849963	+	1BL_3852056	TGCAGCCACCATTCGGCGCAGCATGTTCTCGGCATGATCGTTCAAGTAACCCATTCGAGCAGCC	1B	123.97
Loci_S2_288568683	+	1BL_3817963	CGGATGTTGTCCACCAATTGTAGGAGGATGTGCATATCCTGCCAAGTTAAAGATATACCTGCA	1B	145.73
Loci_S2_275564112	+	1BL_3805736	TGCAGACCCCTCCGCCGCTCGTACGTTTAAAGAAGGAAATATGAGGCGTGTTACAGACGTCGAT	1B	111.09
Loci_S2_275564146	+	1BL_3805736	TGCAGACCCCTCCGCCGCTCGTACGTTTAAAGAAGGAAATATGAGGCGTGTTACAGACGTCGAT	1B	111.09
Loci_S2_287103198	+	1BL_904806	GAGGAAGTATAAAAATTTAAGGTTAAGCACACGATCTGATCTTTTTGACTGTCTCCTCACTGCA	1B	130.33
Loci_S2_277300855	+	1BL_3869264	TCCACTGATATGTATCCAAAGTGTCTTGAGAGAGGTCAATTCGCCTAGCCAATGTGGCACTGCA	1B	111.09
Loci_S2_285548775	+	1BL_3813101	TGCAGTTTACTACCATTTGTTGTCTGCCTCTTGTGAGCTTTTTTTCCCCAAGTCTATTTGCCAG	1B	130.33
Loci_S2_291088449	+	1BL_3897138	TGCAGCTTAATTGGCGATCGAGTAGAAGTGACTAATGGCATGATCGATCAGCTAGCAATGCATC	1B	146.885
Loci_S2_293308026	+	1BL_3805338	TGCAGTGCACCATCTCGCTGGCCCACCCTTTCCTCGACGTTCCCCATGGCAGTGCTGCGAGCAG	1B	148.04
Loci_S2_291779377	+	1BL_3833751	AATTAATAATTTGCTTGAGCGAGTATATGTGCCTTGGTCGCGGCCATGGCCGCCCTTCCCTGCA	1B	147.25
Loci_S2_282749164	+	1BL_3895037	GGGTCCATCCAACAAATCTGTGACCCTAAGTTGCTTGCATGTTTCGCACACAAGTGAATCTGCA	1B	125.88
Loci_S2_276759258	+	1BL_3849414	AGATAAAACCTCTCGAAGTCTTCTCGATAACCTCGCTGTCGTGGATCCGTAGTAAGTCGCTGCA	1B	111.09
Loci_S2_294537229	+	1BL_3891324	TGCAGACTAATATTGCCCCATCTTTCGTCAATCAGTCATGATTAGCCGTCCTATATTTGTCGTG	1B	148.04
Loci_S2_294637774	+	1BL_3900830	TGCAGATGAACTGTTACTGCATAGGCTTTCCAATTTGTTCAGCCTTTTCAAAACGAGAACTTCA	1B	148.04
Loci_S2_261318638	+	1BL_3915331	TGCAGTATAATAGGGAAAAAGTCTAAAACAAACCTTAAACTTGTAGATGAAATCTAAATTGAAC	1B	94.43
Loci_S3_360498	-	5BL_10835159	TGCAGATGAGCTCCTGGCAGGAAAACATCAGCCCGTGCAACTGGACGGGCATCATGTGCACGGC
Loci_S2_294745175	+	1BL_3913197	GGGAACCCCAAAAGTTCCAGGATTTACAGAAACATTGCACCCAATGTGCGCTGAGAAAACTGCA	1B	148.04
Loci_S2_294170161	+	1BL_3868302	ATACGTTTGGTTTTTCATTCAAGGGAAAAATCTCGCAATTGGGACGTTGCAAATCCTACCTGCA	1B	148.04
Loci_S3_2336260	+	1DS_1896320	TGCAGAAGAGTCCTGAATTTCCTGACCAGATCTTGCGCCGACTCCATGGAAGATCGGTCACACC	1D	5.46
Loci_S3_1671522	+	1DS_1888309	AGATGAGCCTAGAAACGGCGTACCATGTGGTGGACGAGTCGACGCACTACACCAGCGACCTGCA	1D	5.46
Loci_S3_936128	+	1DS_748704	TGCAGACCGATCTAGCGGAGCACCCATCGGTCGGGATCGCGAGCCATCCATCAAACCTGCTCGA	1D	0
Loci_S3_4662730	+	1DS_875557	TGCAGTCCTATCTTCACCGCATCAGCTTTGGCTTGCACAGGTGGCAGGTTGATCTCTGCCATGT	1D	15.79
Loci_S3_2442790	+	1DS_1915031	GATGCTCGACTCTGACTCCGAAGCCAAGCAGCCATCCCACTCTTCTCCATCGATAGCTACTGCA	1D	5.46
Loci_S3_7050243	+	1DS_1884487	TGCAGGCGGCACCGCAGGGCGCGCGCGCCCTGATGGTGTCCACGGAGGGCACCACTATCATCAA	1D	25.35
Loci_S3_8339552	+	1DS_1900173	GTGGGTCTCCTGGGTGCCTAGGGTTCGATCTAACACTGTCCCCAAGTATTGCGCTTTTTCTGCA	1D	25.35
Loci_S3_7283476	+	1DS_1889461	GGCTCTCTCCTCCTTGTCTTCGATGGCATGAAGAAGATTGATGATGAATTGGACGCACACTGCA	1D	25.35
Loci_S3_8061656	+	1DS_1892998	AGTATGACACCACAAGACAATAATACAATGTTGACCTGCATAAATCGTTGTGTTCGTTTCTGCA	1D	25.35
Loci_S3_4072152	+	1DS_1888600	GTTAGACTAACTACAAATAGATTAATTACAAAAAAAACTACAAATAGATTGATTTATTTCTGCA	1D	15.79
Loci_S3_9479393	+	1DS_1915230	AGATATACATTCGGCTCATCTCTGGCTTGCATGCTATTAGGCTGACAATTAAAGTGCAGCTGCA	1D	25.35
Loci_S3_36819560	+	1DS_1890266	GGCTCCAGCAGAGGCAGCAGCGCCAGCAACGCCACCACGCCTGCTGCTAGCGCGGCAAGCTGCA	1D	55.37
Loci_S2_282801547	+	1BL_3901916	TGCAGCAGCGTGAACCGTGAAGCAAGGAACCACCAACGGAGAGATCGGAAGAGCGGTTCAGCAG	1B	125.88
Loci_S3_10697037	+	1DS_1911554	TGCAGCACGAGCAGGAGGTGAGTTTCCAGGGCGCGGCGGACTTCAGGTACGTCCCGTTCAGCGC	1D	37.17
Loci_S2_277904017	+	1BL_3886858	AACTTTATACTACAGAGGGAGTACTTACTAATGTGTACTTTTCGTTTAAGTATAGCATGCTGCA	1B	111.09
Loci_S3_4167194	-	1AS_1678501	CTTGTGACGCTTGCTTCCTTTGATCAAAACAAATAACCGAAATTGACACAGAAAATCATCTGCA
Loci_S3_110530707	+	1DL_2249377	GCTAGCTAGGAAAGCATAGGCCTCATTTATATGCGAGCACGTTAGTAATTTACTCAGTTCTGCA	1D	73.3
Loci_S3_107851547	+	1DL_2274356	GGCCCTCCTGAGCGAGCGGCATGGCGGCCCTTTCCTGACAGGGCAGCAGCAGCTGGGGACTGCA	1D	73.3
Loci_S3_112854158	+	1DL_1213581	TGCAGACAAAACTGTGTCAATCTTCTCCACGTTTGTGTGCCTATTTGTCTGTTTAGTTGCAGAT	1D	73.3
Loci_S3_111213636	+	1DL_2290447	CAACGGCCGCACCTTTTGTAACAGAGTTTATGTTGCAGAAATTTGCAACAAAGATGATGCTGCA	1D	73.3
Loci_S2_292289878	+	5BS_2243076	TGGTTGCCTCGGCCTCCCGCAGCATCTCCGACCGCCCCTACTCTTCTGACGAGCACATGCTGCA
Loci_S3_360543	-	6AS_4378208	TGCAGATGAGCTCCTGGCAGGAAAACATCAGCCCGTGCAACTGGACGGGCATCATGTGCACGGC
Loci_S3_113356875	+	1DL_2207179	CTAGTAATAACTAGGCTGATGTGATGTAGCGCATGTGTGCCTCGCCGCTGCCTGGCTGCCTGCA	1D	73.3
Loci_S3_9408402	+	1DS_714847	TGCAGGCACAAGAAGTACCCCCTCTTTTGAAGTATTGATAAAAACCAATTTTACTACTGTGTCA	1D	25.35
Loci_S3_111275496	+	1DL_2290803	TGCAGCGGGTAACCATCTGCAAGATCAACATGATCGTTCACATGACCGTCGCTGTCACGAGATT	1D	73.3
Loci_S3_117453086	+	1DL_2282657	TGCAGCAAATATACGTCACTCAAATAAAAGGTTTGGTACAAGACCCTTGTCTATCTGAATTTGA	1D	81.92
Loci_S4_10439953	+	2AS_5035673	TGCAGCAATCTAGGCTCTCAGGGTACTCATCAGAACGGGGCAAGTAGCTAGTCGAACCTGCCG	2A	26
Loci_S4_10439948	+	2AS_5035673	TGCAGCAATCTAGGCTCTCAGGGTACTCATCAGAACGGGGCAAGTAGCTAGTCGAACCTGCCG	2A	26
Loci_S3_111481197	+	1DL_2236906	TGTGCCTCTTCGTCCACATCACGCTTAGGGTACCCCTTCCCTTCTTGCTGCTTCAGCCACTGCA	1D	73.3
Loci_S3_130609183	-	1AL_879975	TGCAGCCGATCTGCACAAGTCCTGGACTAGGGGTACGGTTGAGGCGTGGGTGCTCGATTTGGTT
Loci_S4_2802077	+	2AS_1162509	TGCAGGTACGTATGTGAATCAAATCAATCACCAGTGCTCTTTTTGTTCCACTCGATACTATGCT	2A	8.86
Loci_S4_12264586	+	2AS_5253688	TGCAGCACGCCCACGCACGCGTCACTACTCGATCACTACGAAATACGTACACGTAAACAACAAC	2A	33.16
Loci_S3_130190169	-	5BL_10785766	CCCAAGAGGAACATTGCTGTTGTATTGTGGCATTGGGTATTTTATGCCCGAGTTGGGAGCTGCA
Loci_S4_6981560	+	2AS_5223582	TGCAGTTGCTGCTACCATCCCATCCTTGGTAATGCTCCTCTTCCTCGACTCCACCCTGATGTGT	2A	8.86
Loci_S3_134641057	+	1DL_2224149	TGCAGATGTCATCGTCAGTATTTCACTCACTAGAACTAGCCGCAACATCAACATGTCAGCAGCA	1D	154.66
Loci_S4_3621904	-	2DS_5358877	TCTTCATTATGGATAGTGTACTTATGGAAATAAGAAAACAAGAAACTTGATTAGGATAACTGCA
Loci_S4_13299183	-	2AS_5306369	TGCAGCAGCAGCCCGCTCCACGTCCTCATCTTCCTCCTCCTCCTCATCATCATGCTGCTGCCTA
Loci_S4_14692659	+	2AS_5227792	TGCAGCAATTCAGTCTTCTCATCAGGCATTCGGTCAGAAGGCTTGTGTCGTGTCGCAGGCCACC	2A	42.28
Loci_S3_108397610	+	1DL_2281626	TGCAGAGGAGGTCAGAGTTCCTCATCTCTGAGGTGGGGCTGGAACCGACATACATTGCTCATCG	1D	73.3
Loci_S4_13545285	+	2AS_5310048	TGCAGCGGGTTGACTGCAATAAGAAACTGTAGGAGTGCCCACATATATTTTGAGCGCACATGAC	2A	42.28
Loci_S4_12636465	+	2AS_5284462	TTCGCCATGACCCCCTTCTTGAATTGCTCCTATCGATTACTCGGCGTCGTTCATTTGAACTGCA	2A	33.16
Loci_S4_31421789	+	2AS_839722	TGCAGCATCGCCAGCAGTAGAATGTGGTTCCTCAGCAGCAGTTTTCTTGTCACTTGATTCTTCG	2A	68.14
Loci_S4_13821357	+	2AS_5252220	CAATTTGTTTCCATTCCATGACATGCATAAGATATCTGCGATATTTGCCGAATTATTATCTGCA	2A	42.28
Loci_S4_16849047	+	2AS_5279172	GCTGGCGGCGGTGGTGCTCCAGGATGAACTTCTTGGTGGAGGTGGCGCTGTGCCACCACCTGCA	2A	46.79
Loci_S4_40484818	+	2AL_6401464	TGCAGCGTCGATTCAGCCTACACTCTTTGCACAATTAGGGATAAGGATAATATCTGAGATCAGA	2A	68.14
Loci_S4_14304716	-	5AL_2755052	TGCAGCAGAGCCATCCTCTTGGAGAAACGACCCATCAACCGAGAGCGCCACGGTTCCCTGCGCC
Loci_S4_34855177	+	2AL_6391388	TGCAGTCTCCCTCCTGCCCGCGTCGCCGCCTTCACCTCGCCAGGAGACCGATGACCGCAACCTC	2A	68.14
Loci_S4_75856965	+	2AL_6335708	TGCAGCACGGGCACAGACTCGCCGCGGGCGGACTCCGTCGACAAGCAGCCGCCCGCCGACGCCG	2A	68.14
Loci_S4_75856950	+	2AL_6335708	TGCAGCACGGGCACAGACTCGCCGCGGGCGGACTCCGTCGACAAGCAGCCGCCCGCCGACGCCG	2A	68.14
Loci_S4_69236883	+	2AS_1578783	AATTTTGTGCATTCCCCTTCCTTTCCGCGGCGAAGGACCAATGGACGGATGCTTGCGTGCTGCA	2A	68.14
Loci_S4_61068629	+	2AL_6437183	TGCAGTCGGGGCTCCCCCTCGACGACCGCCCAGAGAGCGCCCGCTCGCCGTCCCCTGAGCCAAT	2A	68.14
Loci_S4_53905447	+	2AL_6425580	TGTTGAACGTCTTTTGGTTCGAGATAATCTTAAGGGTATTTTTGCTTGTTTTCCAATTTCTGCA	2A	68.14
Loci_S4_16848023	-	2BS_5141600	TGCAGGAGAGCATTATTCCCCTTCCACTGTTCCATGAGATGAGAGAAGATGATGGTGCGGATCA
Loci_S4_104902825	+	2AL_6385655	CGTTGTGGTGCCGCGAAGGACCAGCCGCTTTGATGCAGCGGGGGCGCCACTGGCCGCTGCTGCA	2A	68.14
Loci_S4_10553915	+	2AS_5252923	TGCAGGTTGGGGGGAGCCGTGGCCCCTGCTGGCCCCCCCTGGCTCCGCCGTTGAGTATAACGAC	2A	26
Loci_S4_111638477	+	2AS_5248233	AGCAGTAGCCACGGCTCCGAGCGATGCAAACAAGATGGCAACGGCGAGGTTTGCCATGTCTGCA	2A	68.14
Loci_S4_114532329	+	2AS_5252257	TGCAGCCATCCCAGCTTGCAGCTCCTCGGTATGGAGGACCCCCTCTCGTGCTCCAGCACGTGGA	2A	68.14
Loci_S4_107391735	+	2AS_5241714	GTTGGAGGGGCCGACAGCGAGCACAGGCGAGCACCCGCGTACCTGGCCATGTAGTCCTTCTGCA	2A	68.14
Loci_S4_108369592	+	2AS_5243185	AATCTCATCTGCCCGTGTAGTGCCGCTAATAAATGACTCGTCTGGTTTGGTCGTCACGCCTGCA	2A	68.14
Loci_S4_69852178	+	2AS_4385642	CGGGAGTGAAACGCTATCCTCTTCGCTCGCGTGGGTGCGGGCGTGGGTGCACGAGCGGCTGCA	2A	68.14
Loci_S4_114966901	+	2AS_5252847	CGGACAAGAGAAACAAGCAACATGCCATGAGCTTCACGTACCAGGAAAGAACTCTCCTCTGCA	2A	68.14
Loci_S4_73662395	+	2AL_6331598	ACAAGGTGATAATTTGCAAAAAAACAGCAGGGCATGATAGCTAGGAATCGAACACAACACTGCA	2A	68.14
Loci_S4_119159920	+	2AS_5258589	TGCAGCTTCCACTTCCAGTCTCCTGCCGCCCACACACACTCATCGTCCAAGGATGGGTAGGGTT	2A	68.14
Loci_S4_125152448	+	2AS_5266869	ACGAGCTGCGCCTGCTGGCCTGCAACAGCCTCCGCGGCTCCGCCAGGCTCCACGGAGCACTGCA	2A	68.14
Loci_S4_132651954	+	2AS_5277275	TGCAGGGGCCGCAGCTGCCGCCGTTCCTGTCCAAGACGTACAACCTCGTCAGCGAGCCACAGCT	2A	68.14
Loci_S4_123808034	+	2AS_5265026	TGCAGCTCGTCGCGTGGGTCGGCGACGACCACGAGCGCTTCCTCTCCAAGTTCAAGGACCGCCT	2A	68.14
Loci_S4_147380936	+	2AS_5187085	CGATCTACGATCTAACGGAAGCTTGAGCCGCGTACTCTCTCGACTTGGGCGGATGTTGGCTGCA
Loci_S4_138525406	+	2AS_5208469	TGCAGAGCATCATCCATCCCATCCCCAGGTCATAAACCCAAGTCGGACTCGCCTTCCTCCTCCC	2A	68.14
Loci_S4_135866090	+	2AS_5281416	TCTGCCTCACCATTCCCACCGTGCGTTTGAGAAGCTAGGCTCACCTCTCAGCGTCCCAGCTGCA	2A	68.14
Loci_S4_133767767	+	2AS_5278548	TGCAGATGTGTATGTTCACATGAGTATAGTAGGCAAGCGAACATGAACTATTGAATGATACTTG	2A	68.14
Loci_S4_139713418	+	2AS_5210154	GGAAAGCGTATCTTTTTCCCCCCACCTTGGATCTAACTTGTTTTCCCAAAATACATCTGCTGCA	2A	68.14
Loci_S4_91923646	+	2AS_5216243	CCAACATCCTAATTTCCTTTGTATTATGCATATGAACAGTGAATTTTTTTTACTATTGCCTGCA	2A	68.14
Loci_S4_60674211	+	2AL_6436552	TGCAGGATGGATTGTTATGCTTTTGGTTGTGATCTTTTTCGAAAAGGGACGCTTTATTACTTAA	2A	68.14
Loci_S4_146646078	+	2AS_5296626	TGCAGCCGCGAGAGGCTTCGAACCATCCATGATCGATGCACCTACCTAGCACAGTCGTCAAGGA	2A	68.14
Loci_S4_139146536	+	2AS_5286108	TGCAGGTTTCGGTCAGATCCAAGGAGATCAGTTGGAAGTTGGGAAGCAGGAGCGTGCCTTGTCC	2A	68.14
Loci_S4_70854692	+	2AS_5183258	GTGTGTCTCTCTTGCGGTGTGGCTGGAGTCCTGCCAACAGCGGCATGCATGCATGCATGCTGCA	2A	68.14
Loci_S4_173088697	+	2AS_5227272	TCTCTCCTCCTCGCCATTAGAGCAGCAGTGGGACCCTCTCCTCCCTTGGCTGGCGAGATCTGCA	2A	68.14
Loci_S4_128720645	+	2AS_5271979	TGCAGTGGTTTTGGCTCGTAGTCAAGGAAGTAGTCACCCCACAGAGAGGGCTCATAGCTGGACA	2A	68.14
Loci_S4_169062364	+	2AS_5208782	AAGCTTCCATACTCATAATACACACGCGGGACGCGAGAACGGGCAATTCTATTTACCACCTGCA	2A	68.14
Loci_S4_148147251	+	2AS_5298624	TGCAGACCTTATTATCGTCGCACCTTGGGCTCCGTAATTGGTCCGTTCACAGATATTTTCTGGA	2A	68.14
Loci_S4_175380308	+	2AS_5217626	TGCAGTCTTCTATTACAGCCAGGGCCAACCATAAACTGGCTTTCCCCCTCGCCCCTCACGCCGC	2A	68.14
Loci_S4_180364134	+	2AS_5224488	TGCAGGACGCGCTGAACAAGCTACTCAGGCGCGCCAAGTCTAAGTCCAGCTCCCGCGGCTCCAC	2A	68.14
Loci_S4_170509059	+	2AS_5210977	CCCTGCCCCCTCAAAGGTACGAGTTTTTGCCTGGCGGGTCGCTACTAACTCCCTTGCTACTGCA	2A	68.14
Loci_S4_189398434	+	2AS_5236735	CCACGGGGATGCAACGTGATTTCCAGTTGCGCCTGCGGCCAGATCGAATATCCGCACGACTGCA	2A	68.14
Loci_S4_182194931	+	2AS_5189485	TGCAGCATATCATGTCACATTGTTGTGTTCGCCCTCATCGCTCGAAGCACATTGTTCTGTCATT	2A	68.14
Loci_S4_207452386	+	2AL_6367050	TGCAGAAAGCAAAAGTCACTTGGCTGGGGCTTAGTCATCATAGATAAAGCATTGTCTGAGTTGA	2A	68.99
Loci_S4_208599319	+	2AS_5253198	TGCAGCCTTGTGTGCGACGCGGCCGTTGCAGGACTGGACGCCTCATAGCGTTACTGTTAGGGCC	2A	68.99
Loci_S4_199406507	+	2AL_6340706	TGCAGGGGACAAGTGCGGCAACAAAAGCAGATGTTCTCGTTAGTTTTGCAACAGAATCACATAA	2A	68.565
Loci_S4_222251858	+	2AL_6403357	TGCAGATCGACAAGCATAGCTATAAAATCCACGATGTGTCGGTGGAAGGAGGCTTCGTCATCAT	2A	86.68
Loci_S4_209115858	+	2AS_5220470	TGTTCGACCAGAGGCGGTGGCGCGGCCAACCTTGACCAAAGGCGACCTACGGTGATGACCTGCA	2A	68.99
Loci_S4_222728779	+	2AL_550504	CGGGGTAATATAAGCCAACAGGAAGCTCTAGGACTGCGCCGCGAACTGAGCGGCGCCGCCTGCA	2A	87.12
Loci_S4_180072012	+	2AS_5224110	TGCAGCATTAAGATTTAAGATGAACAGTGGCAGTGCTGTGATGAACTGATACAACAGTACCCTC	2A	68.14
Loci_S4_200028180	+	2AS_5239930	ACTTCCCATATTCATCAGGATATATAACTAAATAAGTACGTCAAACTTGAATAAAAATCCTGCA	2A	68.565
Loci_S4_222495161	+	2AL_6372800	TGCAGATATGCAACATGGTTGGTGCTGCTTCAACTGGGACATGGTCGACAAGGTGACAACCATC	2A	86.68
Loci_S4_223841535	+	2AL_6324122	TCCCTTCAGTCCGTCTCTAACCTATACATGTTCGTCACTGATACAGGCTGCTGCTGCTGCTGCA	2A	87.12
Loci_S4_227531533	+	2AL_6436792	TGCAGTCCAATTGAATGAAAACAAAGAGACAGGACATTGCCACTTGGGACATGAGCATGGTATA	2A	87.12
Loci_S4_224230647	+	2AL_6386928	TGCAGCCTCAAGCCAACAAGAAAAGGCGAACCAAATTACGACAGGGCTATTTCTTGCCAGTTGT	2A	87.12
Loci_S4_228033464	+	2AL_6439623	GGTTTTCGTGCGGATGGGGCACTAGCAAGCAATGGCGGTAGAGGACTGGCGGCGTCGATCTGCA	2A	87.12
Loci_S4_223386434	+	2AL_5375621	TGCAGCGAAATAAAATCAGTCTAGTCACTTGTGAGTGAGATGCATACCAAACATAATATTTATT	2A	87.12
Loci_S4_224659934	+	2AL_6394761	TGCAGATTCCGTCGGCACCGCGTCATCGCCACCGCAGCTACCCCACCGCGACCCTTCCCGTGAC	2A	87.12
Loci_S4_227506259	+	2AL_6436659	GTTGTTTTACTTTCTGAAGCGAAGTGTCGATTTAGTTGACAGTCTTGTGTTTACTTGTTCTGCA	2A	87.12
Loci_S4_222264343	+	2AL_6334908	TGTGCCTAGACGCACATATACTGGGATCATCAGAAGACAGATATCTCTAATTAACAACCCTGCA	2A	86.68
Loci_S4_228158155	+	2AL_6439975	TGCAGTGATCCAGCCGTAGAGGACCCGAGCGTCCGTTGAGCCGACGCTATATGGAGTCGCGCTA	2A	87.12
Loci_S4_223213309	+	2AL_6315136	GGGCGGCCTGCCTGAAGCAGATAGCGTCGAGCTGCATCTGCTCGTCACGGCACTCCTCGCTGCA	2A	87.12
Loci_S4_223213294	+	2AL_6315136	GGGCGGCCTGCCTGAAGCAGATAGCGTCGAGCTGCATCTGCTCGTCACGGCACTCCTCGCTGCA	2A	87.12
Loci_S4_228943306	+	2AL_6339855	TGCAGCCACTGCTCACACGCCAGAAAAGCGGAGATCACCCACCCTCTTGCAGGTGTTTCGCCGA	2A	87.12
Loci_S4_233214649	+	2AL_6325459	TGCAGCCTCACGAAATGCTTCAAAAGTATCGATGACAATCGCAGTGCTGTCACACGTCGTCGTG	2A	87.98
Loci_S4_228166594	+	2AL_6439975	TGCAGCTTCGAACTATGGCAAAAGTGCAGCCCTAGCTGATCTTGTCCTCTTGCGAGAGAACTGG	2A	87.12
Loci_S4_228166607	+	2AL_6439975	TGCAGCTTCGAACTATGGCAAAAGTGCAGCCCTAGCTGATCTTGTCCTCTTGCGAGAGAACTGG	2A	87.12
Loci_S4_228409811	+	2AL_6331723	GCGCCACCACTCTGGGTTACCATCTGCACCACTTGATTGCTCACCGCATGACTGTCGATCTGCA	2A	87.12
Loci_S4_234585589	+	2AL_6362638	TCGATGTGATCTACCACAAGCAGCGATATTTTGGGGAGGATTGAGGAGCCCTACAGAGCCTGCA	2A	96.22
Loci_S4_228733221	+	2AL_6337088	TTGTTCACTTCCCTCTCCCCGAATAATCCACGGCACTTTGCCTGTTCCTGTATGCTTGTCTGCA	2A	87.12
Loci_S4_229360651	+	2AL_6346551	AATTAAGTGGGCAATACGAGAGCCGCGAGATTGCAACGAATGGCTGACATTGATCTGGACTGCA	2A	87.12
Loci_S4_234944112	+	2AL_6400953	TGCAGGAGCTTGAGGAATGAAAGTTTGTTTACATGTAACCTGATTTTAGCTTTGGTGGCTGAGC	2A	96.22
Loci_S4_237273628	+	2AL_6317745	TGCAGGGACGGCGAGAGCGCGGCGGTAGAGCTCCCGTGCCACGACCGCGGACTCCTCCGCGCGC	2A	111.2
Loci_S4_232707250	+	2AL_6346180	TTTGCCTCGTCAGAGCGACACTTTTTCCTGTGGCGACCGTGAATCTCCAGTGACAGCACCTGCA	2A	87.55
Loci_S4_156724506	+	5AL_2738845	ATCTTGATACATGAGATCACCGTATAGCCTCCCTAGCCACACACCTTGACACATCGCAGCTGCA
Loci_S4_235394817	+	2AL_6435448	TGCAGTACCTCCGTACCATGATGTCGAGCTCATTGATCGACTCGGGTCCCACGATGTCGTCCCT	2A	96.22
Loci_S4_232278639	+	2AL_6414720	TGCAGGTATTTCAGTCCGTATATGGACATGTATGCGCTGCTTTTTCCCACGTCGTGGCCCACCC	2A	87.55
Loci_S4_237034312	+	2AL_39533	TGCAGCATCCACCAGAAGACTCGGTTGCTAACTACTACTAGCATAGTGTGCATAGAGCACATGA	2A	111.2
Loci_S4_228158093	+	2AL_6439975	GTGGGACTCATAGTCTACCCGACGGTGATGGGGAAGGAGAGATTTTTTGGTTGTCGAGACTGCA	2A	87.12
Loci_S4_241138871	+	2AL_6376905	ATAGCTTTGGCATGCTATTTTTTCCTACTCTTTATTGTCGTTCACCTAAACTATGCCCACTGCA	2A	113.9
Loci_S4_241567943	+	2AL_6433528	TTTACGTCTCAGAGAATGATAGTGAGTTGGACCGATGCAATGCGATGATGCTTGATGGGCTGCA	2A	114.375
Loci_S4_245900338	+	2AL_6437613	TGCAGTTGCTGATCTCTCCCTTCCAAAGGAAAGAGACATGCCAGAGAATGCAGTATTTTTTCCT	2A	118.56
Loci_S4_243149788	+	2AL_6436223	TGCAGCAGTTTTGTGTTCATGGATATAGTCGCATGGTTGTATCCACACTAGGTTTATGCACGCA	2A	114.85
Loci_S4_244012225	+	2AL_6355802	TGCAGCCAAAGCTCCGCTGGCCCAACCAAGACACAATCAACTCCGCATGCATTAACCAAAGAGG	2A	114.85
Loci_S3_125784844	+	4AL_243913	TCTTCTATACTCCCTCTGTAAACGCTCTTATATTAGTTTACGGAGGGAGTACTAGTTTTCTGCA
Loci_S4_243779837	+	2AL_6343790	TGCAGACATTCTACAACGGCACTGCAATGCATGGGGTCGCAACGGTGGGTTAAATATGATTTGC	2A	114.85
Loci_S4_245083201	+	2DL_9842579	TGCAGGCAGATGAGGGCGAAGCACGGGCTAGTGCGGCAAGAAAGTTGTTCAGCCCGCGTTCCGA
Loci_S4_248153413	+	2AL_6369048	TGCAGCTGCCTTCACACTCAACTCGTGTTTACACTGGACTGGATCCATCACCACAGCACAACAC	2A	119.48
Loci_S4_238558011	+	2AL_6344229	AACGGACGTCCGTTTGAGGCCACACGGTGAAGTTGGCCTTAGAGCCTCAGAGACCAAAACTGCA	2A	111.2
Loci_S4_247128764	-	2AL_6431936	CAGGTAAAGATCCGCCGCCGCCCACCTAGCTTCTTGAATCTTGCGAGGGGATCCCTTGCCTGCA
Loci_S4_244642543	+	2AL_6384594	TTGCTAATTATTTGTTTCAGAAAAATGCTCTATACTTCTCATATGGGTGGATGTTTTTGCTGCA	2A	114.85
Loci_S4_246830347	+	2AL_6412576	TGCAGGCAGGTGCCGAGGATACTTGCACGCCCAGACTCTGGGAGGTGGTGTGGAGTACCTCTCC	2A	119.48
Loci_S4_251080492	+	2AL_6413850	TGCAGTGAATCTGAGGCTATTTTTATTAAGATATATAAAGGCTGTAAATCGATTCGATATAACA	2A	120.3
Loci_S4_253161415	+	2AL_6351707	GCTCCGTGCGGAGCTGTCGGAGCTGCGGGCTAAAACAGTAGAGTTGAAAAATAGGCACTCTGCA	2A	120.3
Loci_S4_249802237	+	2AL_6326039	TGCAGATCCACCAACAGCAGTGCATTCTCAAACACCATGTCCTGCTCCCACATCCACCCTCCTG	2A	120.3
Loci_S4_251584305	+	2AL_6433629	TGCAGTTGCAAAACACACACACAAAATGTAGTTACCGTGAAAAGTGAGCGTAGCGTCTGGCGGT	2A	120.3
Loci_S4_252593322	+	2AL_6338314	GGCGGCCGTCTTGATCATCATTAGGTTGTTTTGGTGAAGGGAATAAGGGAAGGGACACGCTGCA	2A	120.3
Loci_S5_1350204	+	2BS_5246048	TGCAGGCCCTAGTCCCTTGCGCGACGCTGAGGGCGCGCAATAGGAGGTCCCGTCGCAATGTCGA	2B	0
Loci_S4_253902383	+	2AL_6375566	TGCAGAATCCACTCCTTCCAAACACGCTTTCCCGAGCTTCAGCTGGAAGGGTAGGGAATGATCT	2A	120.3
Loci_S4_253902382	+	2AL_6375566	TGCAGAATCCACTCCTTCCAAACACGCTTTCCCGAGCTTCAGCTGGAAGGGTAGGGAATGATCT	2A	120.3
Loci_S5_1104240	+	2BS_5246627	GTTCCATGCGGCTAAATCTGCTGTTGTTGCTACTCCTGCGAACCCGACTATTGGGCAAGCTGCA	2B	0
Loci_S4_250699669	+	2AL_6403331	CATGCTTTCCAATTCTCCTTTTACCTGCAATAGTCGCATTGTTCAGTCCCTACATTTGACTGCA	2A	120.3
Loci_S5_1980822	+	2BS_5162251	TGCAGAAAATGAAAGGTTCACATTTACTAGGACCGTCTTAAAATTTCTTCAAAGTAGAACAGAA	2B	0
Loci_S5_1994018	+	2BS_5192273	TGCAGGGGAGGGGCGCCAGCGGCGACGGGGTAGGGTGCGCCGTAGTGCGTGGCAGCGCAAGCAA	2B	0
Loci_S5_1859515	+	2BS_5158283	TGCAGAAAACCCCACTGCCACTTGAGGCGGGAGCAAGGTGTTGAGCTGATCGGTTAACCGCCAG	2B	0
Loci_S5_3399311	+	2BS_5205848	TGCAGCGACGACGAAAGCCGCCGACGACCACAGGCTCCGCGAAGCACGCAGCCGCAGGAGCGGA	2B	0
Loci_S4_253628669	+	2AL_6368058	GGAACTTGTCTGTCATGGCTCTGAAGTATATCCAGGCTTCCTCCACGAACCCGCCTTGGCTGCA	2A	120.3
Loci_S4_253687723	+	2AL_6369420	TGCAGATTTGGAATTCGGGTGAGGAAATGAATAAGAGTTGCTTGCACTTCTTAAACAAACGTGT	2A	120.3
Loci_S5_4090305	+	2BS_5240378	AGCTAGGCCGATGGTTCTGCATGGAGGCCGACGTCGACCAGCCCGCCGCCGCCGACGGTCTGCA	2B	39.31
Loci_S4_235343884	+	2AL_6431352	AGACGGCCCTAAAACAAGGTATAGTGGAGTTCAAAAATGAAGTAGTTCTGATTGCCAAGCTGCA	2A	96.22
Loci_S5_4943856	+	2AS_5304194	TGCAGAGCATAATGATAGTACGCCCCTGCAACGGGCTCGCCACAACGGTGCAGGTGAGCTACCA
Loci_S5_4943827	+	2AS_5304194	TGCAGAGCATAATGATAGTACGCCCCTGCAACGGGCTCGCCACAACGGTGCAGGTGAGCTACCA
Loci_S5_2284551	+	2BS_5170544	GCAATCGCTCTTAAGGCCAGCCACTTCCTAATTTAGTATCTGGACACTAGTTTGCTAGACTGCA	2B	0
Loci_S4_248755183	+	2AL_6346820	TGCAGGGCAAACCCTTTTTTTCCGCCAGATCCAATGGCCCACGCGGCTCAAATCCAACGGCCCT	2A	119.89
Loci_S5_1987157	+	2BS_5192159	GTTACATATCTTGTTCCTCCAGTTCCGCGAGCAACGAGCATTGCAGGCTGACGGGCAATCTGCA	2B	0
Loci_S5_2345469	+	2BS_5171366	AAGCTCCTCCTCTCCTCTGTTTGAGAAAAACCATCCAGTGATGAGTTACGACTGATCATCTGCA	2B	0
Loci_S5_6037320	+	2BS_4973171	GGCCGAAGCTGGACAAAGCCGAGATGCGGCCGTTGAGGGGTGTAGATGATTAGCCTTGGCTGCA	2B	40.1
Loci_S5_4680707	+	2BS_5195624	TGCAGGGTCTACACTCCCGAATGCCAATGCCATGAAAAGGTATCTCAACTCATCCTTTGAGAGA
Loci_S5_5354989	+	2BS_5195826	CGGCGGTTGGCTCGGCTCCACAGCTGAAAATGTGACCTAGACGAACATCCTTCTTGCAGCTGCA	2B	39.705
Loci_S5_5237374	+	2BS_4548919	CGGCTGCTGCTCACCTCTGCCGACCCACAGATGCCAGCGCAGGCCGCCGCCGCCGCCCACTGCA	2B	39.705
Loci_S5_6429929	+	2BS_5199290	TGCAGATTCAGTACTTGAGAAGCGCACAACAGCAGAGAAGGATGGTCAGGAGGTGGTGCCAGCA	2B	40.1
Loci_S5_5376657	+	2BS_5216857	TGCAGCAAATGGTAACAACACAGAGAATACAGTTTCATTGCTTGTTCGAACCGCTATGTCAATC	2B	39.705
Loci_S5_8921813	+	2BS_5163387	ATGCAGGCTACACATGTAAGATCGTGTGCTTCAAGGCCGAATTTGCAGTGTGCGTCGCCAAACT	2B	44.8
Loci_S5_8790194	+	2BS_5246581	TGCAGGTAGATGATACTCCTTACGCTAGTAAGCCATCTGCATGTGGTCTTTCATTCAGGTTTTC	2B	44.8
Loci_S5_5611449	-	2AS_5210091	TGCAGATGAGCATCCATCATCCGTGAATGAGGAATGCTTCCTCAATTTCTCCGCGGAGATGGTA
Loci_S5_6779158	+	2BS_5242457	GCGTCCATCTCGTACGTGCAGCAAACAGCTAGCTATTACACGCAGGAGCTAAGTGCTAGCTGCA	2B	40.515
Loci_S5_8677190	+	2BS_5244788	TGCAGTCCAGTAATTACTGTACGGCGCTGTGAAAATCCGCGGTCCGCTAAAATCCCACGGCTCT	2B	44.8
Loci_S5_10771753	+	2BS_5247261	TGCAGCTAGGTGATCCACTGCGCGGCGGCGAGCTAGGTCGCGAGCGCCCGCTCCCATGGATGAC	2B	59.7
Loci_S5_10170705	+	2BS_5234121	TGCAGCCGCAACGCATGACACCCAGAGTCGCATCACACGGGCAATGTATACCGTTGTCATGCCG	2B	59.7
Loci_S5_6594994	+	2BS_5199062	TGCAGCTTCCAAGCCAATCTCGATCGGAAAACCACGCGCAGTGTACCAAGTGCTCCGTTTGACC	2B	40.1
Loci_S5_6222235	-	4BS_4843201	TGCAGCCTCAACACCACCGTAGTGGAGCTAGCCCGCTTCTTGGCGGCCAAGTACCCGCAGTACA
Loci_S5_12331978	+	2BS_5201465	TGCAGCATGTGCACGACACCACACGCTGCAAACCAACGTCGTGGCCAGGTTCCTCCTCCCTCGG	2B	59.7
Loci_S5_8369904	+	2BS_5224105	GGAGCAGTGGCTTTGCATGCAGCGAAGAAGGGAGAAGCGGCGAGGCCGCGGCAGGAAGGCTGCA	2B	44.8
Loci_S5_7812645	+	2BS_5180050	ATTCTTGTAACTATACTTATTCAATAATAGAAAAACTTGAAAAAAATACTGAGCTTTACCTGCA	2B	40.93
Loci_S5_13126669	+	2BS_5216371	AACTGCACGTTCTTGAATAAGAATATGCGGCGTGAATATCTTTGCTGTAAAAGATGGTTCTGCA	2B	59.7
Loci_S5_15997713	+	2BS_5226780	TGCAGTCTACGGTCCACCACACCACTCCACTATTAACCAACAGCAAACTGGAAACTCGAAACTC	2B	61.37
Loci_S5_22103961	+	2BS_5220070	TTCGCCGCTGCTCCTCCCGCTATGTACTGCTACTCTCCCGCTGCGAACTAATACTGCTGCTGCA	2B	74.4
Loci_S5_13273301	+	2BS_5226240	TCGTGCGCTGGGATGATTGGGCCGACGGGGCTCAACCGAAGGGTCCCCTTGACAACGTACTGCA	2B	60.09
Loci_S5_9349445	+	2BS_5169942	TGCAGCCCTTTTTTTAAAAAATTCTCTTTCACTTTTCCATAGATGGCTCTGTGCATTACCATGA	2B	44.8
Loci_S5_13274631	+	2BS_5226240	CCTTCTCCGTCTCCCTCCTTTGATCCTCTCTTCATCTTGCCCTACTCTCTCCTTCTCTGCTGCA	2B	60.09
Loci_S5_16676369	+	2BS_5239057	TGCAGACCACCCACGCGTTCACGAACACGGTGGTGCCCATGGGCACATCATACCCGAGGACCTT	2B	61.37
Loci_S5_18195192	+	2BS_5159815	TGCAGTGAGCGCCAGTTGGTTCCACGGCGCAAAGGGCTCCCTAACATGAGACCTCCTATGTGAC	2B	61.37
Loci_S5_14875259	-	2BS_5224882	TTCAAGCATTGTTGAGATAGGTTCCTTGTAGCATCAGCAGGACTTTGAGGGGTATATTTCTGCA
Loci_S5_23446526	+	2BS_5241236	GCACGCAGTGATCCAGGGCAGGGCAGGGCCATCTCTCCTTTTTACCGCAGTCCACAGGCCTGCA	2B	74.4
Loci_S5_20579970	+	2BS_5215881	TGCAGCCCTTTTAAGCTTCGCACGCGGCTTGGTACAATAGATATTTTTAGGGAGCCGCTAGGCA	2B	61.37
Loci_S5_22580769	-	4BS_4883789	TGCAGGCGGCCAGGCACGTACGTAGATGGTAAGTGCTGATGTGCTCCCGATGACAGGCGCTGTC
Loci_S5_23933325	+	2BS_5245833	TGCAGTTCTGAAGTAACATATAATAAACTTTACAACTATGAAATACTTGCAGTAGTGCTGGTCA	2B	74.4
Loci_S5_24082938	+	2BS_5246334	TGCAGCTCTATATATGCACTTTTATCTGATACGCCTTTCATTTTCTAAACAGGACACGCTGAAG	2B	74.4
Loci_S5_25263470	+	2BS_4842604	AATGCCGAGGCGGCGCAATAGGGCATGGCATAGCCCAGCGGCAGCGGAGCACGGCGAGGCTGCA	2B	74.4
Loci_S5_18430045	+	2BS_5165292	ACGTTGCTGCTGATTTCTGTTGATGATAAGACGCTAACACCTACCAAAAGGCAGTATACCTGCA	2B	61.37
Loci_S5_22829044	+	2BS_5232969	TCGTTTTTCATTTGCTCACGGATCTCACGCTGCGCAATTGCACTTACGTCGTGGGATATCTGCA	2B	74.4
Loci_S5_34426941	+	2BS_5167083	TGCAGAGCATCATCCATTCATCATCCCATCCCCCAAGCCATAAACCCAAGTCGGACTCGCCTTC	2B	76.86
Loci_S5_33577356	+	2BS_117614	TGCAGGCAGAGGAAAGACTTCCCTTTGCCCAGCGTCCACAACTCATCAGCGCAACCACAACACG	2B	76.86
Loci_S5_31016956	+	2BS_5222244	GTGTGGTTCTGAGGGGCGCGTGCCATTGCTGTGGGTTCGGATGAGTAATGTTTCTGGTTCTGCA	2B	76.86
Loci_S5_22508097	+	2BS_5227858	TGCAGAACCGATGAAGTCGTTGTCTTCAAGCCTTTTCTTTTCGACACTGTCGCCGTCTTCCAGC	2B	74.4
Loci_S5_33024445	+	2BS_5247625	AAATACCTCCTGAGCCCACCTTTGCATGCTCCCTGTCATCTTGCCAAGGCGGTCCCAGACTGCA	2B	76.86
Loci_S5_32185563	+	2BS_5241973	AACTCCAACTTCTTGAAGTCGTTCGCCATCGACTACGCCTACTCGTTCCTCCGCAAGAACTGCA	2B	76.86
Loci_S5_32492960	-	2DS_5306935	GCATCAAATTCTGGATTATGCCAGCAACTCCCTTCTACATTCTATTGGTTGTTCGACACCTGCA	2D	51.71
Loci_S5_24151545	+	2BS_5237518	TGCAGCGCTAAGAGCATGTCCAGCCGTTGGCCCCTCACGAGGGGTTAAAAATCGCCCCTGGGGC	2B	74.4
Loci_S5_36945824	+	2AS_5257679	TGCAGACAATCAGTCGTCAGGTCTATCAATTACTTCCGTGATGTTAATCTTAAGTAGAGCAGCA
Loci_S5_38857003	+	2BS_5197401	TGCAGGGAGTAGGCCAAGCGTCGGAGGTCTTTGCGGCGTCGCCTGAGGGTGTTTCCATGCTGGG	2B	77.27
Loci_S5_37230200	+	2BS_5229210	TCTCAGGTGTCCTCTCCCTACTGCTGAAGGTAATCGCACTTCCGCTTGTTGTACTGCACCTGCA	2B	77.27
Loci_S5_34727037	+	2BS_5171253	TGCAGACTCGGGGACCAACACACATAAAAAAACTGAAGGGAGACAGTGAAGGGGGATTCATGCA	2B	76.86
Loci_S5_28090012	+	2BS_5190969	GTGGAGGTTGAGGATTTTGCCTCTTCTTTTTACTTCTCAGTTTTGATACTGGAATAGACCTGCA	2B	74.4
Loci_S5_23609859	+	2BS_5242970	AATCATCATCTTCGCCACATTTTCATACGAGCAGTTCCAGACGACATTATTTGGACGATCTGCA	2B	74.4
Loci_S5_41827195	+	2BS_5235943	GTTGGAATGCACGATCCTTTCATTTGCTTGAAGCCTTCAAGATTTTTTCTCCATGGAAACTGCA	2B	77.68
Loci_S5_17093853	+	2BS_5245355	TGCAGTGTCATAAGAGAGCAAGCACCGTGAAATCTGTTCATGCAGTTGACAGAATATGGCCGCA	2B	61.37
Loci_S5_42921150	-	2AS_5294798	AGATGGCGACGTCTAGACTCCTTGTGTTTGTCAAACATTTTGTTTAGCACACGGAAAAGCTGCA	2A	68.14
Loci_S5_43099628	+	2BS_5243612	GGCATGGTGGGCTGGCTGCGGTAAGAAACATATGCACCCCATAGTATCTAAGACAATGGCTGCA	2B	77.68
Loci_S5_45623670	+	2BS_5245616	AGCGTTGTTCTAACTGAAAATGCATCAATATAAGGTTCCATGCTTTTACCTTGAGGATTCTGCA	2B	77.68
Loci_S5_47347053	+	2BS_5156461	TGCAGACGTTTTGGCTTTTGCTGGTGCATACAAGAGCGATCATTGGGTGTCACCACAAAAACAT	2B	77.68
Loci_S5_51571092	+	2BS_5180021	TGCAGAACCACGTGGCGCCCGTCACGAGCCCCTCGTCGGCCGCGTCGCAGCGGCACCTGCCGCT	2B	77.68
Loci_S5_44996564	+	2BS_5247284	TGCAGTGTGCAGCATGCAACCTCCCACGTGTTGCGTCAGCGTCAGTCACTGACACCTCCTGCCG	2B	77.68
Loci_S5_44996583	+	2BS_5247284	TGCAGTGTGCAGCATGCAACCTCCCACGTGTTGCGTCAGCGTCAGTCACTGACACCTCCTGCCG	2B	77.68
Loci_S5_54474912	+	2BS_5198792	TGCAGCGTCAGAGACAGTGGCGCCGCAGGCAGTGTTTCTCAACAAAGAGAAGCTGATACCCGTT	2B	77.68
Loci_S5_47199579	+	2BS_5155356	TGCAGTGCCGAGTGTGGCACCAGATTCTGCTCATCGTGCTCCTCCCCTCCTTGGTCTCTTGCAC	2B	77.68
Loci_S5_55876223	+	2BS_5206928	TGCAGGCTCGTGGTTGACGACGAGCGGTCGAGGACGAGGGGCCGTAGATTGTCTCGGAGCGGGC	2B	77.68
Loci_S5_56911402	+	2BS_5216183	TGCAGTATTTAAATATTGAACTGCCAAACGCAACCTCAATGACACTCTATACTTCAGTGCTGCC	2B	77.68
Loci_S5_56911399	+	2BS_5216183	TGCAGTATTTAAATATTGAACTGCCAAACGCAACCTCAATGACACTCTATACTTCAGTGCTGCC	2B	77.68
Loci_S5_52273301	+	2BS_5184618	CGCGTGCCCCTGCACTGCATGCGCCTGAAACGTGCACGTGTCGCCTGACACGTAGCATGCTGCA	2B	77.68
Loci_S5_62026641	+	2BS_5214817	GTACATTCGGCATCAGTCGATGCCGCGCAGGTATACAGATGATTTCGAATACACTGTCCCTGCA	2B	78.5
Loci_S5_65726104	+	2BS_5202128	ATTGCAATAAGCCTTTCTTTGTGATGTGCCTTTCTAGTTTGTACTGACTTGTTTCGTCTCTGCA	2B	78.5
Loci_S5_62236220	+	2BS_2651677	TGCAGTTCAAAATTAAAGTAGCGTCACAGGAGCAAAGATGCATGTGACCTTTTAATCTCTCCAG	2B	78.5
Loci_S5_56489115	+	2BS_5210895	TATTTGGCATGATCCGTGAACAGTGAACTCATCTTTTTGTCGCTGCGAATGGTTTGTGCCTGCA	2B	77.68
Loci_S5_63530348	+	2BS_5167163	AGTCAATCCACACTGAAAATTCCCACCATGACACAAGAACAGTTTGTAATTTGTACAGACTGCA	2B	78.5
Loci_S5_63385292	+	2BS_5166017	GTGAGTGAATTCTCGCGTCTGTCTGTCTGTCTGCCCTGCTGTTCTTCGCTGCTCTTTCCCTGCA	2B	78.5
Loci_S5_69698686	+	2BS_6856	AAACACTGGATCATCTCGTTGTGCAATGTTCGCTTGCACGCACGATCTGGTACGAGGTGCTGCA	2B	81.01
Loci_S5_63856958	+	2BS_5200428	CATGGTTTCTAAAAAAACTATGGAATTGAATATTCTGAAGTGTTTGGATGAAACTAGTACTGCA	2B	78.5
Loci_S5_66805340	+	2BS_5208856	ACAAACTTGTTTTAAGTGGAACCTGTCCATTGCTCATCCTGTGTCTTCCCTCATGTGGGCTGCA	2B	78.5
Loci_S5_75303129	-	2BL_7938619	TGCAGACGTATATGAATTAGCTAATGAAGACTTACTCTGCATCGTATGAGCTAACTTTCTAATT	2B	83.97
Loci_S5_80793001	+	2BS_5231021	TGCAGAACCGAGCGACCAGTTATCGAATCATCCAAAAACACTTGCGTTTAGGTTCGCTGTAGCA	2B	82.72
Loci_S5_83856397	+	2BS_5243222	TGCAGGGCGCTGAGCCGCTTCACGGCCGCCACAATGCCGTCCTCGAGGACCGCCTTGTACGTGC	2B	82.72
Loci_S5_68626570	+	2BS_1891229	TGCAGCAAGTCTCTCCCCCACTGCTTTTTCGCACTGCCATTGCATGTTCAAAGGGTATGATGAG	2B	80.605
Loci_S5_90788542	+	2BS_5240166	ATCGTCATGAGAAGCAACATGTACAGAGTGCAGAGCGTCCCGAGGTCGGTCCTGGGCGGCTGCA	2B	82.72
Loci_S5_106223007	+	2BL_8015828	TGCAGACTAAAAGCGTCTCCATCGACCCAAGGCACAATGCAATGCACGTAGACTAGCCTACGAA	2B	82.72
Loci_S5_74069498	-	7DS_3922738	GATGGACCTTCGACGGGGCAGCTAGTGTTGCGATGGAGCACCGTCGCGCGGTGGTGGCGCTGCA
Loci_S5_74069555	-	7DS_3922738	GATGGACCTTCGACGGGGCAGCTAGTGTTGCGATGGAGCACCGTCGCGCGGTGGTGGCGCTGCA
Loci_S5_109905531	+	2BL_8034051	ACCCGCCGCGCGGCCGCGTGTACACCGCCCACATGTCCGCCACCGTCGTCGTGTCCATACTGCA	2B	82.72
Loci_S5_72733845	+	2DL_1873887	CATTGTTGATATTTTGAACGGTCGTACCTGCCCTGAACGCAGCTTCACTGCGTCCACAACTGCA
Loci_S5_180433686	+	2BL_8029421	TGCAGATACAAATGCTAATGGGCGGCATGGCGTAGGACGTCGGCAGCCAAAAACAGTTGGACGG	2B	83.58
Loci_S5_124074034	-	5AL_2778989	CGATCCTCGCGTTATGGCCATTGGCCACACCTCCGCACGACCGATCTGCTCCCAGGAAGCTGCA
Loci_S5_148053934	+	2BL_8078047	TGCAGAAAATGCTTGCTGGGTTGGCCCAGCTAAGCTGGCTTCATTCAAGCCTTGGTTATTTGCC	2B	83.15
Loci_S5_142759430	+	3DL_1591595	TGCAGCAACCTACCTGCTCCCACTTAAGATACAACATGAAGTTAACTCAACCACTGTACATAAG
Loci_S5_160070905	-	2BS_5193142	TGCAGCTCGGGCCTCCAATGCTGCCGCCGTCCGCGTCGGGCTGACGCTCATCCACTCCAACCCC	2B	82.72
Loci_S5_123936200	+	2BS_5176152	CAGCAGCAGTAGATGCCATGCCACCGCGCCAGCAGCAACCAGGTCACGCCGTGGCGCCACTGCA	2B	82.72
Loci_S5_185468055	-	2BL_7946759	CGAACGGCGTGACCGAGCTAGCCAGCCACCGTGGTGTTGGCCGTTGGGGGTGCATGAAGCTGCA
Loci_S5_199711377	+	2BS_5173097	TGCAGCTATCAACTAGCGCGGCGACGATAAACTATTACTGCCATGCGAGCCATGCCATTAAGGA	2B	83.58
Loci_S5_57603915	+	2BS_5245416	GCGCTAAATAGGAAATCCCGTAGGGGATGGGGTACACGATGGGGAGCTCCTATACAGCGCTGCA	2B	78.09
Loci_S5_119447934	+	2BL_8078629	TGCAGCGCGCGGTCGCAGTCCTTGACGACGTGCTTGTGGAGCTCGAGCTGGAAGTAGCAGAAGG	2B	82.72
Loci_S5_190773675	+	2BL_8084604	TGCAGTCGCATAAAGCAGGAAACTTAAATCAGTTCAGATACATGTTTTTTTAATGTTTTGTTAA	2B	83.58
Loci_S5_89469438	+	4BL_6827300	TGCAGTCCATCACCATGCTCATCCCATGGATGATATGGAAGCAACGGAACGAATGCGTCTTTGA
Loci_S5_207397075	+	2BS_5204702	TGTTGTGGCATAGCAGTAGATGGGCCCGACGGCGTGTAACAGAGACAACCGTTTCAAGGCTGCA	2B	83.58
Loci_S5_207397070	+	2BS_5204702	TGTTGTGGCATAGCAGTAGATGGGCCCGACGGCGTGTAACAGAGACAACCGTTTCAAGGCTGCA	2B	83.58
Loci_S5_205545665	+	2BS_5196923	GGAGAGCATGCATTTGGGCGAGCTGATCTGGGGCCTGAAGCTCCTCCCATGCCGCCCTGCTGCA	2B	83.58
Loci_S5_207378552	+	2BS_5204659	GCGACCGCGAGGGCGCTCTCTCCTGGTCCGTCAAGGCTCCCTTCCCCCTAGCCCTGATTCTGCA	2B	83.58
Loci_S5_196643020	+	2BS_5159304	GCATGCAAGGTATTCCTCAAAGTGGAGTTGCAGCGTGGGCTGCGCTTGATGATGGGGAGCTGCA	2B	83.58
Loci_S5_246569041	+	2BL_8042604	TCCGCAACAAGTGGTTCATTGATGATAGTTAGATCGCACTCAATTACAAGACGGTCATCCTGCA	2B	83.97
Loci_S5_199702400	+	2BS_5186027	TGCAGGTCAAAAAGAAATTGACTTATTACTGGGAAGCACATGGCGATGTTGCAGCTTGAAGATG
Loci_S5_63195800	+	2BS_5164386	GAAAAGGAGAAAAAAGAAAGAAAAAAAAGGGTTTGCAGAATAGTCTGGGGCTTTACGAACTGCA	2B	78.5
Loci_S5_252092740	+	2BL_7976553	TCTCACTCTCGTTGCTATTCCCTGTACGTCTGAACTTACATTGCCCGCTTGAAATCTTGCTGCA	2B	92.4
Loci_S5_254934575	+	2BL_8090776	GGTCCGCAACTGGCTCGACCCATGTCTTGAAAAGAGACCTCGTATATTCTAGTATAAAACTGCA	2B	92.4
Loci_S5_261146682	+	2BL_3062297	TGCAGATTCATTCGGGACACGTGCTTGCCTGTTTCGTTTTCTCTCAAGAAGAAGAAGAAGAAGA	2B	93.25
Loci_S5_275359111	+	2BL_8089250	TGCAGATCCTTACTGCATGGATTTTGGTCCTTGATTTGGGTGACGGCGCCCTGCGCCCTCCAGT	2B	95.75
Loci_S5_240382651	+	2BL_8026365	TGCAGCTAAACCACGTCTCCCTTGCTAATTTAGCAACTGCATGCCCACAAACATGCAATGTACT	2B	84.4
Loci_S5_276771738	+	2BL_7954543	TGCAGTTCAATAATATTTGGCAAGTTTGCTTAATTCATACTTGTTGCCTACCTAGGTTGAGACG	2B	96.57
Loci_S5_280110784	+	2BL_7939476	TGCAGCAGTAGAGTAACTGGCGGACAATTGGCGTATGCGCGTAAATGATACTACTCCCAGATCG	2B	97.39
Loci_S5_260169591	+	2BL_7986900	CGGAGTCCCCTAGGTGGCTGATGATGGAAAAGAGAGTTCCAGAGGCAAGGGCAGTATTGCTGCA	2B	93.25
Loci_S5_278214725	+	2BL_8057794	TCGACAGGGGCCTGTTTCAGACACAAGCAATATACTTCAGCACAAAAGAAAATAGCTTTCTGCA	2B	96.57
Loci_S5_276910494	+	2BL_7962622	CATCGGCATGGATGAAGGCCTCCAAGATTTAAGTGGTCAATTATGAATGACGATGCAGCCTGCA	2B	96.57
Loci_S5_278649178	+	2BL_8089975	TGCAGGAGGGGCAGAAAAAGAAAGAGAGTAAAAGCATGGCCATGGACAGAGCGCAGCCCAGCTT	2B	96.57
Loci_S5_285457437	+	2BL_7951828	TGCAGGGCTAACCAGTACTATTACAGGGCTAATATCAAGCTTAAGCGGCGTTGCTGTGCGGGCA	2B	99.06
Loci_S5_285033363	+	2BL_7945876	TGCAGAAGTAGCTTAAACCTACTATTGCTCGTTAATTAGGTAGTCAGCCTCTAGTCAAAATATC	2B	99.06
Loci_S5_287273434	+	2BL_7980754	TGCAGGAACTGAGTCGCCGTGGGTACGCTAGGGGCTGCGACGGCGAAGCCGTTGTTGCTAGTGC	2B	99.06
Loci_S5_256378939	+	2BL_7991644	ACACGAGGACGAAGATCATGCCGCCGAACGCCCAGGCGATGCCGAGGATGCCGACACCGCTGCA	2B	92.825
Loci_S5_284240609	+	2BL_7934358	TTGTGGGCGGGAAAGGCCTCCCCTTGGATCTCGAGAACCACGTCGGCGCCCTCGTTCCCCTGCA	2B	99.06
Loci_S5_235916589	+	2BS_5196321	TGCAGGAACGTTCGGCGAGTCAAAGCAGAGAGATCAAGGAAAGGATGCAGATCCTGTGCCTACC	2B	83.97
Loci_S5_291196778	+	2BL_8044068	TGCAGTTTCTTTCATCAGGGAATGGCTGCTACAGATAGAGATAGGGTGACGATGCCCAGACTCA	2B	99.06
Loci_S5_201530448	+	2BS_5181134	GCATCATGATATGATCAAGTGGTTAATTAGGCCCTGTTCGGATCCTCTCCACTCCACAACTGCA	2B	83.58
Loci_S5_291634431	-	2BL_7945638	ACGCCGCACCGATTAACGCGAATTAGTCGCTCGTGAAGGGGGAAACTGGCAGAACAGATCTGCA
Loci_S5_291197533	+	2BL_8044068	TGCAGTCTGCAAAAATGCAGGCGAGATCGCAGCTCGTATGCTGCAAGCATCAGATGGTTGTTCC	2B	99.06
Loci_S5_291555012	+	2BL_8050780	ACCATGCTCATGTCCCAAGTGGCAATGCCCTCCTGTCTCTTTGTTTTCATTCAATTGGACTGCA	2B	99.06
Loci_S5_301248984	+	2BL_7972775	TGCAGGGACGGAGACGGAGGTAGGCGGAGGCGTGGTCGGCTTCTTCGCCCTCGTCCTTGGTGGC	2B	106.69
Loci_S5_294271810	+	2DL_9830588	TGCGCCAAGCCGCTGGCGCGCGACCACGACGTCTTCATGTACAGAGGGGACACGCCCTACTGCA
Loci_S5_283939646	+	2BL_6183697	TGCAGCGGTTCTCGGCGGAGACGGAATCCCACCGTGAGCAGCGGCAGTCCAGGAAGGTGTCCGT	2B	99.06
Loci_S5_292089298	+	2BL_8060647	TGCAGCTAGTGTGTTTTTTGTTGAGGAAAGCTAGCTCTCTCCATAAATTGCTACTGGTTACTCC	2B	99.06
Loci_S5_213632159	-	2BS_5211061	TGCAGCCATTGATCATGCCAGCGGCCAAGCCGTCGCTCAAAGTTCATGTCGGCACCATGCAGCG
Loci_S5_293847259	+	2BL_8087418	TGCAGGTGCGTCTCCCCCAAGCCAAAGCGCACCCACGTACGGCCCTGTTCCCCACGCGTCGCTT	2B	99.06
Loci_S5_302603040	+	2BL_5510252	GGCTTGACTACCCTGCGCAGCACACGGTGTTGGCATTGCCATAGCCGACGATGCACGATCTGCA	2B	107.58
Loci_S5_292854911	+	2BL_8073369	AGCCCGACTATGAGGAAAGACTTCAATTGCGTTCAGTCAAGCTACAAACACCTGATCTACTGCA	2B	99.06
Loci_S5_292464767	+	2BL_8065895	TGCAGAAGAGTATACATTTTTCTTGTCAGATCGAATAACATTCAGGAAAAGCAAACATACCAAA	2B	99.06
Loci_S5_304886684	+	2DL_9881185	TGCAGGTAATTGATCAGCTCGAAACTGAGCGTCTCGGTGTCGTGCTCCACGATGCATCTTGATC
Loci_S5_299920692	+	2BL_8051683	GCAGGCACGCCGCGATCTTGGACCACCTGAACACAAGTCCGACAGCAATTGTTAGCCCACTGCA	2B	100.77
Loci_S5_305770156	+	2BL_7965331	TGCAGGAGTGCCCAAGTCTCAGGAAAATCACGGTGATCAGCCCCCACCTGCGGAGTTTCACCAT	2B	107.58
Loci_S5_305211743	+	2BL_7959717	TAGCCGCCGACTTCAACGAGGGGCGAACTAATGAACTCGCCGACACCCATGCCATCGAGCTGCA	2B	107.58
Loci_S5_305312876	+	2BL_7960481	TGCAGGGGATGGCGGCGGAGAAGCTGGTGTGGTGACCGCTCGATCGTGGCCGCAAGACTAGCCG	2B	107.58
Loci_S5_307822916	+	2BL_7987259	TGGTTTGGGCTGGCCCTGGCTGCGGCAGCTGCGCCGTCTCTGACCTGCGGAGGTGCTGGCTGCA	2B	107.58
Loci_S5_308179651	+	2BL_7991692	GCCGTCGAAGCTGCCCTCTTCGTCTAGGTCGGCGCCGAAGACCTCAAGGGGCCGAGCGCCTGCA	2B	107.58
Loci_S5_302650841	+	2BL_6796534	TGCAGGACAACCTGAGTAGCATGCAAGGCAGGACAGCAGCCCCTGCGGCCAGCAACAACCCCCC	2B	107.58
Loci_S5_305921883	+	2BL_7967306	TGGTAGTTTTCAAGCTTGAAGACCGACTCGAAAGGAAGGCCGCCTTTGTAGTACAGCGACTGCA	2B	107.58
Loci_S5_311528762	+	2BL_8035075	GGGAAAAGTGCAAGACGGCGAGTGCAGTGATTCTCGGCGGGCTACCAGAGGACGTGCTGCTGCA	2B	107.58
Loci_S5_305683205	+	2BL_7964347	TGCAGAACACGTATCCACAAGTAGTCGACCCTGTCTGTCGGGTCGCCATCCATCCTTCCACATT	2B	107.58
Loci_S5_311586613	+	2BL_8035831	TGCAGTTTTGCTAGGAAAGAACCATCTGCTTATTAATAAGAACTACGCTAATTCAACAAAAGGT	2B	107.58
Loci_S5_309203470	+	2BL_8004639	TGCAGGCATAAAATACTTTACTAGTACACACATTTTGGTTTACATCTGCTTCCAAACTTCATTT	2B	107.58
Loci_S5_315853051	+	2BL_8084207	TGCAGATGAACTGCCAGAGAAGCGGGGGACAGCGCGATCACGCGAGGCGGCGTGGACTCAGCAG	2B	107.58
Loci_S5_315853043	+	2BL_8084207	TGCAGATGAACTGCCAGAGAAGCGGGGGACAGCGCGATCACGCGAGGCGGCGTGGACTCAGCAG	2B	107.58
Loci_S5_316071553	+	2BL_8086817	TGCAGTGCACACTGTGCCGAAACGGAAACATCACCAGCAGCTAGCTACGGGTGACGTCGACACC	2B	107.58
Loci_S5_315463804	+	2BL_8080725	AACACCTCGGCGCGACAGAGGTCGCCGACGTGGCTAATCCCCACGCAGTCCTTGACTGACTGCA	2B	107.58
Loci_S5_319677371	+	2BL_7933632	GTGGCAGAGCCCGTGCCGTGGAGGGCTGAACGGCAAGTGAGATAATAATGCTGGTAGTACTGCA	2B	111.32
Loci_S5_317065418	+	2BL_8092402	TGCAGATGCCCAATGGCCCAGGGCCTATGGCACGCGATGAGCAAGCACTTGTGCATGCCGCGGC	2B	107.58
Loci_S5_319377903	+	2BL_8084566	TGCAGAAAAATAACGTGACAAGTGACATGGAGCTCGAGCTACACCACTTACCACGAGGCAGTGA	2B	108.38
Loci_S5_317835297	+	2AL_6436717	TGGTCGCCTCGTCGCTGGAGACGCTCTGCCTCGCCAGGATCATGGACCCCAAAAGGATGCTGCA
Loci_S5_319602714	+	2BL_5058841	GTCCACACCGCCGTCTCCAGATGCTGAATGCGGGCGTCACAGTTGTCCTGAAACAAGCACTGCA	2B	111.32
Loci_S5_322894283	+	2BL_8085522	CATCATCCATGTCTGTGCACTCCTCGTCTGCCAACCCGTTCCCACTTGGGATGTAGCAGCTGCA	2B	111.32
Loci_S5_319726750	+	2BL_7935877	TGCAGTCGGCCTCGGCTCGATCTGGCTTCAAGGAGCCAAAATGCAAACCAGATCGGTACAGTGC	2B	111.32
Loci_S5_324739593	-	2BL_8064050	TGCAGGTTGAGCCCCTTCTCACCAAACCAGTCCCGATCGGCAATGGACACCGCTCTGTACCTGG
Loci_S5_324739620	-	2BL_8064050	TGCAGGTTGAGCCCCTTCTCACCAAACCAGTCCCGATCGGCAATGGACACCGCTCTGTACCTGG
Loci_S5_326416223	+	2BL_7991800	GGTGCACGCCAGGAAACACGGTGCTGGGAGGATGAGCATGAATCTAAGTTCCAGCTCGTCTGCA	2B	116.84
Loci_S5_324368995	+	2BL_7942407	TGAGATATGGAGCGGTGTTCATAGCTGACCAAGAGTGGTTGGCCCGAAAGGCACCCATGCTGCA	2B	112.2
Loci_S5_329051119	+	2BL_8025646	TGCAGATTGATAATACATTGCCGTGCAAATGTTTAAGAGCTAAACCCAGCGACAAATCAATTCT	2B	117.72
Loci_S5_329051114	+	2BL_8025646	TGCAGATTGATAATACATTGCCGTGCAAATGTTTAAGAGCTAAACCCAGCGACAAATCAATTCT	2B	117.72
Loci_S5_329525878	+	2BL_8054110	TGCAGCTTTCATACTTGTCAACAGATTGTACTGAACTAAGAAAGGAGACCATGATCCATGGATC	2B	117.72
Loci_S5_331053902	+	2BL_2485120	TGCAGTGAGCATGGAGGAGGAAGGTAAGCTCACCCCCCTCCTCAAGACGCCACTCGTGCTGGTG	2B	134.03
Loci_S5_322985386	+	2BL_8087154	TGCAGCTACCTGTTGCGTTCGGTGATGTGTGAACCCATTTAGACACATAGAGATTCCAGCATCA	2B	111.32
Loci_S5_331516923	+	2BL_7957649	CCTGATGCTAGGCGCATTGATCCGTGGCGGTGTTGCTGTAAAATTCGAGCCATTTTCTTCTGCA	2B	134.03
Loci_S5_314533630	+	2BL_8070946	GATGACATGTTTTCTACTAGTGTAAGCTTTTCATTTATAGTAATCGTCCAGCGCAACACCTGCA	2B	107.58
Loci_S5_332974404	+	2BL_8056662	TGCAGGAAGATTCAGCGTACGTGAGCATGGGCACATACGTATAGTAGGCGCCTGGTGTGTTAAG	2B	134.03
Loci_S5_331147780	+	2BL_7931770	ATGCAGGCTCAGGATCTCCATCGAGATCCTGGACGAGAGCGGCGAGCGCACCGTTTTCGACAAC	2B	134.03
Loci_S5_309202127	+	2BL_8004639	CGATAAACAACTTCTGGATGGAGCGAGAAGAAGAAGACGACCATCACCAGCGTGTCAAGCTGCA	2B	107.58
Loci_S5_332355376	+	2BL_8008275	TCACTTTGAAGATTCAAGTGCAGGCGAGGAGTAAAGACCAGAGAGTGCTTACAAGTCGGCTGCA	2B	134.03
Loci_S5_332115627	+	2BL_7998746	AGAGGAATCTCTGTGGCTTTGGATAACAACTTGGCATGGCATCCCCCAGATCAGCGTATCTGCA	2B	134.03
Loci_S5_331993732	+	2BL_7988283	TCATACTGTCACTGGCTAATCAACTGTGGCAAATTAAGGCTAAACACAGAAGGGACAATCTGCA	2B	134.03
Loci_S5_314533609	+	2BL_8070946	GATGACATGTTTTCTACTAGTGTAAGCTTTTCATTTATAGTAATCGTCCAGCGCAACACCTGCA	2B	107.58
Loci_S5_332676954	+	2BL_8037861	TGCAGCGCCTGGAACGGGACCATGGCCTGAATCCATCCATGGACCCAGGAAAGGAATCAACCGA	2B	134.03
Loci_S5_330968129	-	2AL_6425000	TGCAGCACTCGGTTTAGGAGGGCCTTTGCCTAGTGCCCGACAGAAATCACTCAGCAATCACTTT
Loci_S5_335613664	+	2BL_8031470	TGCAGTATGTATGATGTTCAGTACACTCCAGGGTCAGGAATTTGTCTGGAAACTGGTGGGTGCC	2B	138.41
Loci_S5_335030696	+	2BL_7901116	AGTTTCAGGCTTGCAAACAATGCCGTTGCTAAATTTCGCGCTCATTATCCATATGTTGTCTGCA	2B	138.41
Loci_S5_334320688	+	2BL_7957565	TGCAGTGACAATGTCGGCAATCAATCCCCGCGCACGCCCACTGTTCTGATTGCAGACCATGAAC	2B	137.51
Loci_S5_339718034	+	2BL_8052784	TGCAGTCAAGCGTGCTGGGCGGGGTGTGGTCTACCTGCCTCGTGCAGACGCTCGTCATGATGGA	2B	144.71
Loci_S5_338342504	+	2BL_7986553	TGCAGAGCTTGAAAACGTATCTTGGAGATGACCAGCTTAAGGTGAGCCTATGTTCCATGGCCTT	2B	144.71
Loci_S5_338768873	+	2BL_8011702	TGTGGAAGGCATTACGTGGAGGGCAGTTCACGCGTTGCCAAAAGCAGGCACGCACGCAGCTGCA	2B	144.71
Loci_S5_336009375	+	2BL_8084644	TGCAGCACCGATCCACCATATCTTCCCCCTGATCCGCATGTTTATTCCCAGTTTAATCCATCCA	2B	138.41
Loci_S5_335281283	+	2BL_7970262	TGCAGTTCTGTATGTGCAAGATTAGAGTTGTAGCATTTGTTGCTCAACTACATTACAGTTGCCT	2B	138.41
Loci_S5_337764920	+	2BL_7960221	TGCAGCTGCTTACACATTTGAGGGATGATATGACGCAAGCTGCGCCACATCATGCGTGACGAAC	2B	144.71
Loci_S5_343187206	+	2BL_7989014	CGGCGGCGAGCGCGATCTCGCTCTGGAGCGCGGTCTGCACGGTGGAGCGCACCACGTCCTGCA	2B	152.17
Loci_S5_342105344	+	2BL_8012796	TGCAGTCTATCTAATCTAAAACTAAACATTTGGTTGAACAAACATACTTGCCCTCGACCCGACC	2B	145.56
Loci_S5_342974536	+	2BL_7935445	GGCGTGTGGACCTGTGAGTGAATGTGGAAGATGCATACTAGTTTTGATGCCTGGGATCACTGCA	2B	152.17
Loci_S5_332672189	+	2BL_8037861	GAGCATGGTTGAGGACCCATCCTGTTCTCTCACAAAGTCTTTAGAATCATGTGCTGCTACTGCA	2B	134.03
Loci_S5_342959803	+	2BL_7931886	TGCAGACAGAGAAACCTTGATCAGACATGGATTTGTTAGCAAAACACAAAAACTAACCAACACA	2B	152.17
Loci_S5_341083163	+	2BL_8093303	GCCAGAGAGACTGAACGAACTTCAAATCATCGCGGTGCGGTTCGAAGATAAGATCTATACTGCA	2B	144.71
Loci_S5_340099635	+	2BL_8072721	TGCAGACAATAAAACAAAGAATGGAGGCACGAACCTGTGCTCATCCTCAGTCCAGAGGATCCCC	2B	144.71
Loci_S5_342444912	+	2BL_8071474	TGCAGGGAATAAACAAAGGAAACGAACAAGAAGAAGATCAACTTGACGTGATTCTACGCGCCCC	2B	145.56
Loci_S5_341474152	+	2BL_7897228	TGCAGTTTATTAATGGGATTTTAGTACTACTAGTTTTAATGTTTTATACCGACATGCCTGTACT	2B	145.56
Loci_S6_6091185	+	2DS_5368247	TGCAGCCAACTCGTAATAGGACGAAGAGACGTCGTCGAGGAAGGAAAATTATTACATCTGTTGG	2D	16.56
Loci_S6_1005355	+	2DS_5364086	TGCAGCTACGATTCATGTGCCGCATCTCAGCTGTGTCAGCAGAGAACTCATAATCGTCACCCTG	2D	0
Loci_S6_7402026	+	2DS_5364632	TGCAGGTCAAATACCCCCTTTGACCATGTCCACGTTAGCATTAGATCGGGATAAACCAGCCAGG	2D	17.34
Loci_S6_20008058	+	2DS_5316156	GCATGCCAAAATGTCATAAGAATAACCATCCGATGGGTCTCGTCGTAGCTGGCGAGGAGCTGCA	2D	51.71
Loci_S6_8993334	+	2DS_5327939	TGCAGTCAAACCATACACACAATCTACTGCTCCAGCAAGTGAAAGAGGCCGTGCGCGCTGTGGC	2D	18.14
Loci_S6_7719267	+	2DS_5377928	TGCAGCCGCACCTCTGCTCCTCGCCTCCCGCATCGGCCCCAGAATCCTTCTGCATCGCGGAACC	2D	17.34
Loci_S6_5350919	+	2DS_5354297	TGCAGTTTGACCTCAATATTTCTGCAAAAAGAATTCTAGAAATCAACATTCAATGTCGAATAAC	2D	13.83
Loci_S6_29323172	+	2DL_9883052	TGCAGCCCTTTCTACACGGTGCCAGACAAGGATCTTGTCCACATCTTATTTAATTTGTTGCTGG	2D	76.53
Loci_S6_8198929	+	2DS_5390754	TGCAGTTACCGAGGTACAAGGACTGGAAGTTGGCCTGGCTCTTTTGGATGACAACACGTACGCT	2D	17.34
Loci_S6_55779891	+	2DL_9908584	TGGTGGACACCTGCGTGGATCTGACGCGGGACGCCAACTTCCGCGTCGCACAGGGGGGCCTGCA	2D	79.14
Loci_S6_16493617	+	2DS_5364433	TGCAGAGTACGAGTACCTATCTCATACAACCACGAACTGAAACGATGTATGTGTACAATCCAAT	2D	51.71
Loci_S6_20775841	+	2DS_5323778	ATTGTACTACTAAATCTGACATAAAACTGTTTGGACACTGAACCAATAGCGAGCGTAACCTGCA	2D	51.71
Loci_S6_61964346	+	2DL_9908065	ATGTAGGTACCGAGATTTTCAGTGGCTGGGAAGATCGGGTGATTGTTGAGAAGTCTAAGCTGCA	2D	79.475
Loci_S6_46457847	+	2DS_5355648	TGCAGGTTCGAGGTGCTCACCCTCGGCGCCGACAGCGCATGGAGGCAGACGGCGGATCCGCCGC	2D	79.14
Loci_S6_8162318	+	2AS_5286235	TGCAGCTAGACAAGTGCATGTTCGGACGCCAAATGGAGACGGAAGTTGTGATGAACTTCCTGTT
Loci_S6_36849900	+	2DL_9910195	GCCGTCGCGCCGTGCATGTCCTACGCGACGGGGAAGGCGTCGGCACCCTCGGGTGCGTGCTGCA	2D	76.53
Loci_S6_141161904	+	2DL_9858970	TGCAGGGTCAGGATCGGCAACGAGGTAGGCGATGAAGTTGCATCCGTAAGCCACAAAGACGTTG	2D	95.56
Loci_S5_342073936	+	2BL_8004734	CATCACATCCGCAACGGTGTTTCAAATAGCCAATTTACCTTTCTCCCTAAATTACGGGTCTGCA	2B	145.56
Loci_S6_132714407	+	2DL_9882022	TGCAGCCGAACAATATGCAAATGCTCTTCCAGCTTGGCCTTGGTTTCCTATTGCTTGCAGCACA	2D	82.42
Loci_S6_141143472	+	2DL_9858280	CATGGCCATGGTAGCGTAACATCAGCCATAGCAGCAATGTAGTACGGTACGCACAGCCACTGCA	2D	95.56
Loci_S6_140766048	+	2DL_9842382	TCCGTGTCACCTACTGGCCGTTGCCAAGACGTCTCGGCAGCTTATGCTGGTACACTCTGCTGCA	2D	95.56
Loci_S6_140364935	+	2DL_9907868	ATCGATTGGTCGGAAAGCTCAGAATTAATGTCCGAGGGGGCAAGGGGTAATCTACCTGGCTGCA
Loci_S6_144389321	+	2DL_9910080	TGCAGCATGGGTCCCTCTCTGGCCAACCACTCTTGGTCAGCTATGAACACCGCTCCATATCCCA	2D	95.56
Loci_S6_141413659	+	2DL_9879561	TGCAGCCCCTTTGATTGAATAAAAGAGCCCTCGTTTCCTCGCAAAAAAAGATCGTGAAAAGAAA	2D	95.56
Loci_S6_57749195	+	2DS_5321152	TGCAGTGGACCCTATGTCAAGATCGATATGAAGTCTGGTGAAACCAATGGGTACGACGCTGTTT	2D	79.14
Loci_S6_142319889	+	2BL_7936415	TGCAGCGGTTCTCTTTTGAGCTCTCGCCG
Loci_S7_1218305	+	3AS_3406679	CTTCATCATTAGATCAGTCGCCGTTAGATAAGGGATCAGCAAAGCTTTAATCCTTGTCGCTGCA	3A	3.64
Loci_S7_231677	+	3AS_3343774	TTGGGTCGAAAGAGTAGTCGACGCATCGATAACCGATTGCCGCATACCTTGACTTGCAGCTGCA	3A	0
Loci_S7_1519678	+	3AS_1110123	AGGGGACGACAGCGTGTGCCTCCTGGCCGTTGGCGCCCTAGACATGGCCACCGTCGTGTCTGCA	3A	4.02
Loci_S7_572041	+	3AS_3281879	ATCTTAGCCAGCTGATGAAGTCACAAACATCTGTCAGCTCACGTGACCGCAGGTCGTAGCTGCA	3A	0
Loci_S7_2007054	+	3AS_3327653	TGCAGCAACGAGAGCGAAATGCGATAATACGATGTAGCGACTAGTGATGCTGTGATGGCTGCGG	3A	4.4
Loci_S7_2007028	+	3AS_3327653	TGCAGCAACGAGAGCGAAATGCGATAATACGATGTAGCGACTAGTGATGCTGTGATGGCTGCGG	3A	4.4
Loci_S7_2957758	+	3AS_3419303	TGTGGTTTAGATATCATCTTTCTTTGACCCAAGGTGCGACCAAACCATATCACTGAAACCTGCA	3A	7.21
Loci_S7_1992168	+	3AS_3442202	AGAGATTTGCTTCACTGCGACTCTGAATGTATTTCTTTTGGACACTGAGACTTAATTTGCTGCA	3A	4.4
Loci_S6_69937755	+	2DL_9907337	GCGCTCAACACCGAGATCCGCCGCAACAAGGCAAGCTCCTCGAGGAGGACCTGCCCAAGCTGCA	2D	79.56
Loci_S7_2116570	+	3AS_3441390	CCCTCAGCGTCCGCATCGATCTCATCCAACCTGCCGCCGTCGCTCCCAAGTCAACTACACTGCA	3A	4.4
Loci_S7_3420162	+	3AS_3279236	TGCAGACATGTAAGCTATGGTTGCTTTGACATTTTGGCCTGTCGATGAATAGAGAGTGCTCCTG	3A	7.21
Loci_S7_4563676	+	3AS_3418807	TGCAGTCAAACGAGTCGACTTCCGAGTTCGAACATGAGACTATCACGCGATTCTTCCCACATCA	3A	12.62
Loci_S6_7336149	+	2DS_5361625	TGCAGTGATGGCCACATACGTGTTGAAGATATAGCTCTGTAGATAACCTGCAAGAAATTTAGAG	2D	17.34
Loci_S6_70806242	-	2AS_5297155	TGCAGCCGCTGCTGCTTGCTGCGCCTGAAAGTTGGCCACGTTGTTTGCTGCTGCTGCCTCCATC
Loci_S7_3367048	+	3AS_3278706	TGCAGAGGGCAAGGCTATGATCTGCCAATCAGCAGATTTCTTGATTAAATATGCTGTGGAAACA	3A	7.21
Loci_S7_504853	+	3AS_3410573	GAGTAAGCACAAAGTGCGCAGGAAAAACTACTGTTGGTCTGTGGGGCCAGTATACAGTACTGCA	3A	0
Loci_S7_4804454	+	3AS_3369578	TGCAGCCCCCTGTGCGTGGCGATGGCCTGCGAGAAGCCGTACAGGCTGTGCGCGTTGTACTCCA	3A	12.62
Loci_S7_5134514	+	3AS_1129695	TGCAGCTCCGCGTCCAGTGGAGTGGAGGTCGTCGTTGCATGCGCCAGTGAGCTCGTGTCTCGTG	3A	12.62
Loci_S6_140212046	+	2DL_9752303	ACGATTGGAGACAAAGGTGGTTTGCTCCAAGCCTTGTCATGGCTTGAACGTGGTAAGCACTGCA	2D	94.625
Loci_S7_4724671	+	3AS_538169	TGCAGATTTTTTTTCCACCAACGACCTGATGACCTTGACTTTCTCTACATTTTGCCATGTTAAA	3A	12.62
Loci_S7_6158806	+	3AS_3367749	GCTCCCGCACCATCTGTAAAACGATCCTTGAGTCGTGGGTGCAATGTTTCGCGGCCTTGCTGCA	3A	19.24
Loci_S7_6937692	+	3AS_1582463	TGCAGTAGGTGCGCACGTACGTGTTGTTTTTCTTTGGGGTTGCTACTGTAGCCTTATTAATTGC	3A	19.24
Loci_S7_7853928	+	3AS_3304224	AACATAGCAAAAGCGCGCAAATTGTGGTTTTGCCGATTCTAGCTTCATTCCTGTGTTTACCGCA	3A	33.19
Loci_S7_6186565	+	3AS_3369915	ACACGCATACAACCGAAACGCATCGATTACAAGATTATTCCTAACAACGCAGTTAGGAGCTGCA	3A	19.24
Loci_S7_6828047	+	3AS_3191007	CAGTTCGCCAACGGATTATTATAGGCTCGTGATTGTTGTTTCGCTTCATGAAGGTATTCCTGCA	3A	19.24
Loci_S7_9549336	+	3AS_3443132	GAAAGCCGAAGGTGGCCGAGGTGCCAGTCGTGCACGGCAGGACTGGACAAGCTCCCAGCCTGCA	3A	46.19
Loci_S7_6916274	+	3AS_3301841	TATCTTCTCCGTTGGGTGCCTCGCATTTGCTGCGGCATCGGACTTACCTCCAGGGATCACTGCA	3A	19.24
Loci_S7_8871810	+	3AS_3411133	TGCAGACCAGTGTTGTGTCAAACCCCTTGGATGTGCATGATGTTAAACTTGAGGATGAGTGTTC	3A	34.93
Loci_S7_8871799	+	3AS_3411133	TGCAGACCAGTGTTGTGTCAAACCCCTTGGATGTGCATGATGTTAAACTTGAGGATGAGTGTTC	3A	34.93
Loci_S7_8552913	+	3AS_3431861	ATGAGGCAGAAGAGGAACAGAAACAACCATGCCCGTGGCAGGGTCTCTGGCAAGAATTTCTGCA	3A	34.93
Loci_S7_6901964	+	3AS_3297077	TTTTGCATTTTCATGTTTTTGAGACAGTAACTTATCAGGATGGCTGTGTGCAATAGGCCCTGCA	3A	19.24
Loci_S7_5019082	+	3AS_3374254	CCCAGCGCCCTCGACTCATGGCAGGATGGCACTGACTGCTGTCTTTGGGAAGGTGTTGGCTGCA	3A	12.62
Loci_S7_11254798	-	3B_10706878	ACCTAGGCTTGGCAATGGCGTACGCTAAGCTCGCAGCCCTGGCCGTGCTCGTGGTCCTACTGCA	3B	55.76
Loci_S6_86636645	+	2DL_9864848	TGCAGAAGAACCACACAGGCACCTTCATTCACCTTGCCCTTGGGGAGGAGGTGGGCAACACTTG	2D	79.98
Loci_S7_12491460	+	3AS_3440734	TGCAGGAACGACGGCAGCGAGCGTGAGGGGTGAGGTGGACAAGAGCAGTGCTCTCCTGATTGTG	3A	48.67
Loci_S7_7665129	+	3AS_3410587	TGCAGATGCATCTGCTTGGACAACACTGTCGGCTGGAGGCGATGGAGCATCATCCACAGCCTCG	3A	33.19
Loci_S7_13638020	+	3AS_3408443	AATGAGCCATTGGTGCGGAACATTTTCTGGGATAACGACTGTTGCTTCGGCCACTTTTTCTGCA	3A	48.67
Loci_S7_8723820	+	3AS_3378732	AATTGCGACAACTCTTCTTACAAAGGGGGGGTTTGGTTTCATGCTTGTTGGCCCAATAGCTGCA	3A	34.93
Loci_S7_24772605	+	3AS_3286001	TGCAGCATGCCCCTATCATGGTTTGGGAAGCAATTGATGCCCCGCAGATGACATTTTTAAGAGG	3A	57.93
Loci_S7_11889325	+	3AS_3357050	ATCTCATCTCCAGAAGCCCGCGGTGTATTTAGTTTGGTGGCTGGTTCTCTGCTCCTTCCCTGCA	3A	47.43
Loci_S7_14150522	+	3AS_515867	CATGCCATCGAGCAGAACATATTCGCCAGCTGTCTGTCACACCTGCAAGGAAAGCAAGTCTGCA	3A	51.07
Loci_S7_11256065	+	3AS_3333143	TGCAGCACAGTCGTTTGATTACCTGTCATCTACACATCGTGCGTGTGAATATCATGTGTAGAGT	3A	46.19
Loci_S7_70434692	+	3AS_3369625	ATCCCGTGGCAGCATATTCAAAGATCGAATCTGAGCCGTCATCTTTCCCCGCCATTGCCCTGCA	3A	60.62
Loci_S7_14901099	-	7AL_4433438	ACGGCCTCCAATTGAGACAGCATGCGTGGCTGCACAAGACGTACATGTTTTTGCTGATTCTGCA
Loci_S7_13915833	+	3AS_2524331	TGCAGATTGATCTTGGAATTAGGTCTGAAGGAAGCAAAGAAGGAGAAAGGAAAAGCAGAAGATG	3A	48.67
Loci_S7_13839004	+	3AS_3395138	CTTGCCGTTTGAGACAGTGGCTGCACGTGAAGGTCCATTCACAACAACTTGGTTTTTCCCTGCA	3A	48.67
Loci_S7_13839000	+	3AS_3395138	CTTGCCGTTTGAGACAGTGGCTGCACGTGAAGGTCCATTCACAACAACTTGGTTTTTCCCTGCA	3A	48.67
Loci_S7_69271650	+	3AL_4233549	TCACTGTCTCTAAAACTCATTTACGGTTATGGAACAAATGTTGGTGGCCACATCTTCAACTGCA	3A	60.62
Loci_S7_126565189	+	3AL_4450088	AACCTAAGATGGCAGGCCAGCTCGGGCGCAAGACTCCAGCTTGACGACTTCTCGACTCACTGCA	3A	62.36
Loci_S7_108372926	+	3AL_4350473	TGCAGTCTGGCCTCCACCAAGTAGGTCCGTTGGTTTGGCATGGTGGGCAGCAAGTATTTTCGAT	3A	60.62
Loci_S7_139007555	+	3AL_4451287	TGCAGAATCGAGCCGTAGACTCCTCTGCCCCTTCGTTAATTTGCTTCGTCAATCGTCACTTGTG	3A	63.16
Loci_S7_135400222	+	3AL_4413429	CCCTACAGAAAGGTTCTACAAGGCTTGCCCTAAATCTCCCAGGATCGGCCTATCAGTTCCTGCA	3A	63.16
Loci_S7_128400969	+	3AL_4241746	GCGTGCTTGGTTAAAGTTCGGGCGAGGTGAATATATACGTTTCTCTATGTAAAATCTACCTGCA	3A	62.745
Loci_S7_152936611	+	3AL_4444083	TGCAGTTCCAGCGTCCTGCATCCGCACCTCCACCACAAGTCAGATTGCTGCACATTCAGTTCGC	3A	64.1
Loci_S7_139794387	-	2AL_6426234	TGCAGCACCTGCATGCACAGTTGGCGTTCGGGAAAGAGGAAAAGTGACCGTAGGAAATCTGCCC
Loci_S7_11809072	+	3AS_3380227	TGCAGATTCATCTTGGAGGCGAGGAGAAAAAGAAGAACAGAAGATGAGCACCGCCAAGACGTCG	3A	47.43
Loci_S7_162863608	+	3AL_3184574	TTTTCCCAGTAAACATATCTTTATTTGTTCTGAAGGGTGGATGACGATGTTGATATTTGCTGCA	3A	84.27
Loci_S7_137769630	+	3AL_4402839	TGCAGCAACAGCGTTGTTAAATTCGTTATCCCTTCCTCCCCATCTCGAAAAGCTAGACTTGCGT	3A	63.16
Loci_S7_152017665	-	3AL_4373226	TGCAGAAATCGAGGTATCGCAGTTTGTTCCATTACCTGAGAAAATTTCAAGACCTAAAGACCAA
Loci_S7_136955372	+	3AL_4392230	GTGTGTCGCGTCTTTGGCATGAAGGAGCACACAATATGACCATTGCGCTGCTTCACCTTCTGCA	3A	63.16
Loci_S7_164248806	+	3AL_2966124	TCCGCCGATCATGCGAGCGTCGGATGGCTCTCCGTCGTCGTATCACGAATTCTTTACGACTGCA	3A	91.89
Loci_S7_164428314	+	3AL_4419931	TGCAGAATTGACAGATGCATCAAAATTGGTAGCCGCTGAAGCTAACAATGCTCATGTTGATGTT	3A	92.835
Loci_S7_171326025	+	3AL_4447320	TGCAGACTGTTCCGCACACGCACCAGTTAATATTTTGTCTTCTTTAGACCGTTCTGTATTGGTT	3A	130.94
Loci_S7_175078863	+	3AL_4380241	TGCAGGAGGCTGCACGGGAACAAGTTTGCAGGTGGTATACCGTCGTCGTTGGGCCGTCTGACGA	3A	141.2
Loci_S7_164292253	+	3AL_3284174	CGGACAGAAAGAGTAGATTGCTAATGTAGGGTGCACCAGTTGCACAAGAACTATTTTGGCTGCA	3A	91.89
Loci_S7_164292236	+	3AL_3284174	CGGACAGAAAGAGTAGATTGCTAATGTAGGGTGCACCAGTTGCACAAGAACTATTTTGGCTGCA	3A	91.89
Loci_S7_172928106	+	3AL_4299280	TGCAGGATCAACGCTAGAACCAAGAAGCTGAAATAAAGGGAAACCAGAATACACTCATTAGATG	3A	131.87
Loci_S7_172698899	+	3AL_4235146	TGACTACGACCGCATCATCGTGAGCCCTTTGTCTCCACCCTTCTTGCTCTCCTAGGCGCCTGCA	3A	131.87
Loci_S7_175137622	+	3AL_4379489	TGCAGGACCAAGAGAATTTCCGCAGTTATGCATAATGGTAATTACCTTCATATAATCTGCCTCG	3A	141.2
Loci_S7_176937528	+	3AL_703685	AAGTGGGGTATGGCGCAGACCCTGACGAAGACGACCGCGACGGCGGCGGTGAGGAGAAGCTGCA	3A	141.2
Loci_S7_176980265	+	3AL_4230228	TGCAGTGGACGTGCGTCATTATATTCTTCATAAAATAAAAGGGACTCCAAGCAAATGATGAGTT	3A	141.2
Loci_S7_175942932	+	3B_10757784	TGCAGAAGTATTTCCATATCTAGGCCGTCCAAACAAAAAAGTGAACGACCAATATTGATCACCC
Loci_S7_178950249	+	3AL_4416797	TGCAGGGAAAGATTAGCCATTTGTTTTGTTGGTAACCAATGGGAACAGGGAAAAATATGCATCA	3A	154.57
Loci_S7_178950236	+	3AL_4416797	TGCAGGGAAAGATTAGCCATTTGTTTTGTTGGTAACCAATGGGAACAGGGAAAAATATGCATCA	3A	154.57
Loci_S7_178923859	+	3AL_4407268	TCTTTCGCGACAACAAAAAGCATCGGGCGATCCAACTAGAGGCGGAGTTCAGGAACACTCTGCA	3A	154.57
Loci_S7_180156286	-	3B_10715187	AATGCAACCAAGTCTTCAGCAATTCTACAGGTGCAACACCCCAAGAGACCAGCCAGAAGCTGCA	3B	143.58
Loci_S7_180267747	+	3AL_4397775	ACCGCCAGGACATCCTTCGCGCTTGCTTGTAAGCTTTGACGCTGCACGACCCAGACATCCTGCA	3A	163.06
Loci_S7_175798076	+	3AL_4363859	CGGTGAGACAGGTAACGGTGCACATTCCCCTTCCCCTCTCTCCCCTCCCACGCTTAGTCTGCA	3A	141.2
Loci_S7_171250952	+	3AL_4415063	TCAAACTTGGTCTACTAAGGCTGCATGTCGGCAGTAGTAACTTAGCTACGAAGTGAAAACTGCA	3A	130.94
Loci_S7_184607637	+	3AL_4424447	TGCAGCTCTTCGGTGGCAATACTTTGGAGCTCGGTAGCAACAGGAGCATCAGATTCTGATGGCG	3A	206.67
Loci_S7_178025014	+	3AL_4299609	AAACTGCACCACCTTTCACGCCTGATCAATGCAAGTGATAATACGACTATTATCGATCACTGCA	3A	142.06
Loci_S8_441121	-	3B_10748731	ACTTCCCTGCTGTAGACGTTACCGAGGCTGATGGTGACAGAGCCGTTTCGGTGCTTTGTCTGCA	3B	0
Loci_S7_181346305	+	3AL_4441231	TGCAGAGCTAGTACACTGGAAAGCAGGGGCATAGCTCAGCCATGCGCACAACTGCATTTCCTGT	3A	196.48
Loci_S7_183396151	+	3AL_4255547	TGCAGAACAAATGAAACAGTCAAGACTCTGGAATTCCATTATTTTTGCCCAAATTACACTGAAA	3A	201.88
Loci_S8_12631927	-	3B_10439121	TGCAGAGCGGGGTGACGCTCCGTCGCCGTTGTCGACGTGGGAGCCGTAGGAGGAGGACTACCTA	3B	6.83
Loci_S7_180498355	+	3AL_4416135	TGCAGAAGTCTGCCCATTTTCTTGCTAGCTCATCTGGGTAGATCAACATCGTCAGGTAACTAGC	3A	163.06
Loci_S8_12632642	-	3B_10439121	TGCAGACCTGTGTCTTGTAGCGCGGGTGGGGGATGATGAGGCGGAGCTGGGCGATGTCGTGCGC	3B	6.83
Loci_S8_12830684	-	3B_10753846	TGCAGCTCCGACGTGCGTGGTTGCAACCTCGCCGTCGAAGAGCACAACTGATTGATGCACGGTT	3B	6.83
Loci_S7_181166798	+	3AL_4316177	TGCAGCGATGGTGCTCGCCATCAATCCCACCTCACCGTGCTGACGGTGACAGCGACATCGCACC
Loci_S7_180222807	+	3AL_4368358	TGCAGAAAACAATACATTGCTTTCCCACGAACACGAGTGAGCACGGGCTCCTCAATGCGTACGG	3A	163.06
Loci_S8_14700432	+	3B_10407337	GCGAGCAGCATGGCAGCAACGGCCGCAGCGACGCCAGGCTTGGTGCCCATGGCCAGCAGCTGCA	3B	10.19
Loci_S8_15250625	+	3B_10450223	TGCAGATCAAGTGGTGATGATAACAATAGAGGATCCCTGCACACAGTGCCATATGATCCATTTT	3B	25.29
Loci_S7_179868363	+	3AL_4391714	TGCAGAACAAAGAAAGCACCTACTGCTGGTAGAAAAACCAATATAGCAATACTTAGAGCTAGCT	3A	159.58
Loci_S8_17724443	-	3DS_1468036	CTGTTGCATGCCCGCCAGGTGCGCTTAACTATAGTTGCATGCCAATTGACCGCGCGCAACTGCA
Loci_S7_176276085	+	3AL_4447493	TGCAGCTAGCCTTCTGAAGGCTACTATTCATACAGAAATTAACTTAAATGAGTTGCCTTATGTA	3A	141.2
Loci_S8_11051479	-	3B_10412333	CCTTCCTCGAGAAGATGTGCTGATTCACCGACGGACTCCGATCTGTGTTCCTGCTGCTGCTGCA
Loci_S8_20446992	-	3B_10576849	TGCAGTCCTCAATGCTTTGAACTGGAACACTGTTTCGAAATTTTCGCTGATTGCAGGGCTTTGG	3B	18.32
Loci_S8_13948258	+	3B_10760048	GCGGGGATTAGCATGCACAGCAAGATTGGAACCCATGGCCCCGTGAAGATGGTTTGTACCTGCA
Loci_S7_182388432	+	3AL_4446180	AAGGAATACTTCAATATTATTGGCTTTTAATGTCTTGATAAAATCAGCGTTGAGAAATCCTGCA	3A	197.42
Loci_S8_18043957	+	3B_10699215	ATGCAAGAATACATAGCTAGGCACGCATTATATTTGACCAGGCGTGCATGTTCAACGAACTGCA	3B	18.32
Loci_S8_22725852	+	5DL_4604178	CATAACCATTCTCACCCATTTTTCTCTTGCTGTCTCTCTCCTCTCGTCGAATTACACCACTGCA
Loci_S8_24259059	+	3B_10632654	GCCAGTGATGCGCATGCACAGCATGGTCGAGGGAGATGCGTTCTTTGCTGGCGAGCTCACTGCA	3B	26.9
Loci_S8_2306232	-	1AS_955069	TGCAGCTCAATTGGTGGAACTCTATACCTCTCGTATTGTCTCTCTGCACGGTATTCCTCGAGTG
Loci_S8_2306257	-	1AS_955069	TGCAGCTCAATTGGTGGAACTCTATACCTCTCGTATTGTCTCTCTGCACGGTATTCCTCGAGTG
Loci_S8_23813344	+	2BS_5210395	TGAGGGAAGTAATGGCTGGCAAAGGGAAAGCCGCCCAGGTGAGAGCTAATGTGGCGGCGCTGCA
Loci_S8_23283586	-	3B_10751025	TGCAGCCCTTTCCATGGTGTGGCCCGTGACGTTCAGGACTTCAAGTAGATGTGATGGATTTGTA	3B	25.29
Loci_S8_24926349	+	3B_10533870	CCACACCACCACCATCTTCACCTTAACTAGCTACAGTTAATCAGCCATGACGAGACGAGCTGCA	3B	28.37
Loci_S8_24297503	-	3B_10576298	CTACAGCTTCTAGCCCACGCAGCTGTCTCGCGGAGCGCTCCAAATTAAACGAGTAGAAGCTGCA	3B	26.9
Loci_S8_25554603	-	3B_10628522	TGCAGCTACGAGCTTGTTTTGCCCAAGGTTCTGCCGTCATTACGGACGAGCGTCACCGTCACCA	3B	25.29
Loci_S8_23432731	+	3B_10337681	TGCAGAGGTTCTCAGCCTACAGGCAAAGCACCAGTACCAAGTCAGGAGTTGCATGACCGCTTTG	3B	25.29
Loci_S8_25576284	+	3B_5767023	TGCAGATATTCCAACAAAATCAATATGTCTGGCGACCATCATGGCGACGGACGTGGCGACGGGA	3B	25.29
Loci_S8_28153711	-	3B_10436341	AGCTTCTAAAGGGCGATGTCATAGCTGTGGGCAGCGAGGTGGCAACAAGGGTACGTGGCCTGCA	3B	28.37
Loci_S8_34370565	-	3B_10671365	TGCAGGCCATGGCGCTGACAGTAGGAGGCAGTGGGGGAGCGTGCTTGTCGTCGGTGGCGGGTGC	3B	28.37
Loci_S8_28524028	+	3B_10427772	AGAATTTCATAATGTGCTCAGAACTTCATAAAATGGTTCAGGTTTTTCGAAAACATTTTCTGCA	3B	28.37
Loci_S8_25505587	+	3B_10759179	CCATGGACGGCCCGCAGGACTTGCAGGTGGAGGGGCACTCGAAGACCTGGTCCATGCAGCTGCA	3B	28.37
Loci_S8_24687283	+	3B_10768460	TGGTGCAGTGAGGGGAGGGGAGGGGAAGTTAGTGGGGCTAGGAAGACGCGGAGCAGACCCTGCA	3B	26.9
Loci_S8_34926682	+	3AS_3286746	ACGGCGACTGCTCGATCATCGAAGCGCTCTTAACACATTCACCGCCCAGCACCGCATATCTGCA
Loci_S8_34630660	-	3AS_3355869	AAGGCGCCACGGCGACCAGCAAGTACGCAAGTAGACCTGTACCGCTGTACGCTCGTCAGCTGCA	3A	12.62
Loci_S8_23814626	+	1BS_3437412	TGCAGCGCTACTCTCTCTTTGGCTGCGACAATGATGGACCCCATCCAGGAAGTACGACGAGATG
Loci_S8_28699154	-	3B_10730563	TGCAGCGTCTGATGGATGGGGTAAATTCCCTTGAGGAACGAAACGAAAGCCTGATCTAGCTATG	3B	28.37
Loci_S8_36396041	-	3B_10434395	TGCAGCCCAGTCATCCTATTCCAAGTATCAATTTTCTTTCTGTAAACTTTTAGTCAAACATCAC	3B	28.37
Loci_S8_55341596	-	3B_10509751	TGCAGGCGGAGTTTGAAACCATCATCTTCAAGGACGGCGAGCGGGTTAACGACTTCGCCATGAG
Loci_S8_41451044	-	3B_10562218	CCCCCTGCAAAAATTAAAAAAGGAGATAAGAAATTATATCGAGCTAGTTTGGCTCTACTCTGCA	3B	46.76
Loci_S8_43113129	+	3B_10678022	TGCAGCAGCAGAAGAAGCTAAAGTCATCACTTGATTTTTTCTGCTACGATGATGACAATGTATT	3B	46.76
Loci_S8_43113108	+	3B_10678022	TGCAGCAGCAGAAGAAGCTAAAGTCATCACTTGATTTTTTCTGCTACGATGATGACAATGTATT	3B	46.76
Loci_S8_38050609	-	3B_10496200	TGCAGTTTCACATTGCGTCAGAGGTGGTGCTGAGGTTAAAATGTGGCACAGGAGAGACGTCAAC	3B	28.37
Loci_S8_65548566	-	3B_10575798	CCAGAGTGAGTACTTACAGAGCCAATCACTCCAGACGTTGGTTCGCCATGTCGCATCTCCTGCA	3B	55.76
Loci_S8_58719907	-	3B_10474024	TGCAGATAAGTTTACCTTCAAGATCTGAAGATCCACAAGTGCTCGAGCTTCGTTTGCCCGAGCA	3B	55.76
Loci_S8_66120105	+	3B_10760025	TGCAGACGGATGCGGCAGAGAGATGCTATACCAGGGAGGGGAGGATTTGGCGGCGAGCAATGGC	3B	55.76
Loci_S8_69910757	+	3B_10735146	TGCCAATCTACAGAAAGTTAGAGTTGAAAGTGGCGATGAAAGCAAGGCTTAAAGAGCAGCTGCA	3B	61.38
Loci_S8_58308546	+	3B_10600701	TAAGGAGTGGGGAATGTTAGCAACCAACCTATGCTGGGCTATTGGCTGCTGGGCTTGTGCTGCA	3B	55.76
Loci_S8_44275203	+	3B_10511284	TTCGAGAGGTGCATATTTGAAGACGGATCCGCTGTGTTTCATCCTACGATGTGCCACTGCTGCA
Loci_S8_71270388	-	3B_10455206	ATCATGCCTAAAAAAGAAAACAAGAGGAAAGAATGCAAGCAACAACGGCTCAATGAAAGCTGCA	3B	58.13
Loci_S8_94308868	+	3B_10650537	TGCAGCGCCGAATAGAATTTACCGATCCTATTTGACGGCCGCGGGCGTCTAAGAGGACGAGCCA	3B	136.7
Loci_S8_147818522	+	3B_10362407	TGCAGTGCCGATGCCTGCGTGACAATGTTGCATAGTGCTCCACAGAAGCAGTCTACGCTGCCG
Loci_S8_75518271	+	3B_10698953	CTATTCTACCTACAAATACGCTAGCGATCGATCAATCAATCAAGCAATTCCGATCAATCCTGCA	3B	58.13
Loci_S8_47177495	+	3B_10761114	TGCAGTTGCTCAGCTTATGCTGGTCGCCCTAGTGGCCGCTATGCTCCTCGTAGCCACCGACGCG
Loci_S8_72238899	+	3B_10555318	TGCAGAAAAGTAACCGAAGCAACAGTCGTTATAAGCCAGCCAGTTTGTGAGGGCTTTTGACGTG	3B	58.9
Loci_S8_180444657	-	5BL_10889121	TGCAGCGACTGGCGAACTGAGGCCAACATGTTGGCGAGACCCCGCATCTTGTTGAAGTAGTCCG
Loci_S8_237114096	+	3B_10437122	CGCGCCATCGCCGCGGAGGACTACGCCACGCCGCTCCCCAGAGACTCCTACTGCACGGGCTGCA	3B	61.38
Loci_S8_262180878	-	3B_10495302	GCAAGCTCAACATTTGCGCGGTCTACGTCGATGAAATAGTTGCCTAACCAGCTCTTTGGCTGCA	3B	84.66
Loci_S8_237147834	-	3B_10728113	ATTTTCTCTTTCTCATTTCAGCTTTCCTCGTTTTTGTCCATTTTTTTTTTCACTGCTACCTGCA	3B	61.38
Loci_S8_233612795	-	3B_10658586	TGCAGAATTAGCACAGGCCAAAGCAATAAGTCAATACAAATCCCTGGAAACTTACCAAGAGTAA	3B	61.38
Loci_S8_172002916	-	3B_7069566	TGCAGCACGTTGTTGGGGTCCTTCCACACCTGCCTTTGCGAGTAGAGTATGTCACCTTCGGTGT	3B	102.17
Loci_S8_391861730	-	3B_10480226	TGCAGGACATATTGGTGCTGCGAGAGCGCCTCCTCTAGTATTGGCAATGAGTTCTGCATCGAGC	3B	67.48
Loci_S8_534476587	-	3B_10759056	GGGACCGTCGACGGCGCCGACATCGACGTCGACGACATTCGTGCACCACAGTCTACACTCTGCA	3B	160.83
Loci_S8_371757966	-	3B_10535245	TGCAGACTCTGGACGGTGAAGCACGAGTGAACTTGACAAAGCCAAAGAGAGAGCGCGTGTGTCC	3B	62.23
Loci_S8_44345151	+	3B_10522065	GAAGAAGAGCAGCCCTGCGAGAGGCGGCGCCAACAATTGGTATACAGAGCCTGGTTGATCTGCA
Loci_S8_418761209	+	3B_5746681	CGCACACGCACGCGCGTGCCGCGTCCAGCGGGTGCAGGTGCAGCTCGCTCGCACTAACTCTGCA
Loci_S8_469465172	+	3B_8245526	TGCAGATTTCTTAATTTGTTATCACTCTTCCCGCCAATGGAAGCCACCTTCGTTTTACAGGCAT
Loci_S8_443211368	-	3B_10547135	GAATCTGGAATCTCCGCGCTCGACCTCTGAAACCCTTCAATTATATCGCCCATTTGCAGCTGCA	3B	78.75
Loci_S8_562671672	+	3B_10672233	TGCAGAGGAGCAGAACAGAATAGTCTGCATCCTGAGAAGACGACGCATCAACCGATTTTCCAGC	3B	75.56
Loci_S8_271752744	+	3B_10358079	TCAGGCGGCGGGAGGGCAGTGGCCACAAGGATGAGGTCGACCATGGCGACGTGGTTCGACTGCA
Loci_S8_496365996	-	3B_10680210	TGCAGTTTGGTGCGATGACCTAATAATCCTAGCTTAGGTACAAGCACTTCATTCCCTCCCTTGC	3B	69.11
Loci_S8_511291591	+	3B_10602837	TGCAGGTTTCATGGAGCTGCTCAAAGTCCTCAGTGGCCCTCACGGCAGCGTATACGTCTGGATT
Loci_S8_71528298	+	3AS_3425632	TGCAGCACTAAGCATAAATGGTGGCTAACATACGCAAATAAGAGCGAGAAGAGAAGCAACGCAA	3A	60.62
Loci_S8_580720508	-	3B_10488844	TGCAGCTGATGACCATGGGGCAACAGTCCGCGGTGCACCTCGGGGAGCTGCTCCGAGCGGCTTC	3B	77.27
Loci_S8_570016154	+	3B_10583212	TGCAGCAGGAGCACACAAGCCGCACATGCACGGGACATATCACATGGCCAAGAGTGTGCCGAGG	3B	75.56
Loci_S8_570021163	-	3B_10772708	TGCAGCTTTCCATCTACGGATGCCGTTCGTCTTCCACCGACTGTTTCCAAGATTCCGTCAGAGC	3B	75.56
Loci_S8_576161532	+	3B_10693423	TGCAGGGTAAAAACTCGCCCTTCCTTGATTTCCTGCGTTTCCATATCTATGCATATAGTTTAGT	3B	75.56
Loci_S8_613437811	+	3B_10649509	GAGCACGAAGTGCGTCGCCATCCCCGCTCTCAGACACTACCCGCACACGGAGGCAGTCACTGCA	3B	78.75
Loci_S8_570637676	+	3B_10587252	TGCAGAACTCCACTTGTAGTACTACTCATAAATCACACACGGCACACTCACTAATTCTGTATGG	3B	75.56
Loci_S8_620880887	+	3B_10615029	TGCAGTAGGAGGATCCCGTTGACCGAGTCGAGGATGCAATAATCCTCAGGAAGTCGAGGGCAAA	3B	55.76
Loci_S8_570019576	-	3B_10772708	TGCAGTCAAGGTTCATACTTCATATAATCAGAATCAATGTAAATGTCGGTTCCTTTCGAGAATC	3B	75.56
Loci_S8_581041491	+	3B_10767366	TGCAGATTGAGCAAAAGAACAAATCCCGATTTCTAAATCTATCTAACTAGCCAGATGCAACTGT	3B	78.75
Loci_S8_619664542	-	3B_10676821	TGCAGACCTCATGTTCAAGAAATTCAACGCCCACTGGCATCAAGTAGTGCATGCGATTCCTGAA	3B	102.17
Loci_S8_657892627	-	3B_10702169	TGCAGTCCAGGATGCTATCGCGGTCCTCCACAGCACTGTGGCGGCTGGTGGTAGACGTACGTCT	3B	82.88
Loci_S8_623250510	+	3B_10568924	ACAGCCTTCTAGCTTCTACGTTTTTTTAAGGGAAATGCCGTAAAGCTTCTAGGTGGTTCCTGCA
Loci_S8_261496104	-	3B_10421876	TGCAGCATCAACTATCCAATCATCGGAATCAGTAGAGTTTGTATCGGAATCAGCGCCGTTAGTC
Loci_S8_533014914	-	3B_10477024	TGCAGATTTCTTTTTCTCCCTCGCGCAAGGAAGAAGAAGGTAAGGGAGAATCGTTTTCTTCGAT
Loci_S8_581577359	-	3B_10649539	CAGTCCATCTCTCGGACGCTCGGTCGCCGATCTCCCGCTCGAGGCTCTCGATCTCGTCGCTGCA	3B	77.27
Loci_S8_667460605	+	3B_10632640	TGCAGGCGTAGACGCATCGATGCTGGCTGGGCTGGGCTTTATCTTTGGAGGAAAATGAATGCCG	3B	82.88
Loci_S8_647662712	+	3B_10438321	AAGTGCGGGATGGCCGTGACCGTGACGAAGACGGCCGCGACGACGGCGGTGAGGAGAAGCTGCA	3B	109.95
Loci_S8_676368720	+	3B_10650202	TGCAGCCTTGCAGGCACGGGCATTCACGCTCCCTCGTCGATCCCGCCACTAGAACAAGGCGACA
Loci_S8_667573277	+	3AL_4401047	TGCAGTAGTACAACCTGTGTGACGAGCTGAACTGTTGGTGCAAGGAATACGATCTTCCCATTGT
Loci_S8_680983031	+	7DL_3371766	TGCAGCATGTACTTTGCTGTTGTTGGCTTGGATTTTAGCCTAGTTTCAGGCAGCACTTGTCTGC
Loci_S8_676110305	-	3AL_4257063	GCCATGAGCTTCCCTATGGTCTGCCTGGCGCCGTCGTGAGACCACCGATGGTTGATGTGCTGCA
Loci_S8_700976724	-	3B_10519625	TGCAGTTATGGAAACCGCTTAGCAAGCGACATGCTCGAGACGACATCGACCAGATCACTGTGGA	3B	84.66
Loci_S8_717332585	-	3B_10416116	TGCAGAAGCAGGTGATCCGAGTCCGAGGCGCAAGTGCGTTTGAGGGGCTCAGGTCAAGGCACGC	3B	98.1
Loci_S8_680671168	+	3B_10648238	ACTGGCTTTGTCTCACCCATTTACTGACCGACTCTTTTTCTTGAAAAATCTGTGATCTTCTGCA	3B	82.88
Loci_S8_718209452	-	3B_10538437	TGCAGATTTCGTTAAGCAGGACAAACAGTTTGTCATGGTCGCCGACCGTCCTTGCACCGTCATC	3B	98.1
Loci_S8_691247833	-	3B_10438254	ACAACAGCAATAATTGGGGATCGAAGGAAAGCAACGTTGCATGAGCCCAGCTTGCCTGCCTGCA	3B	82.88
Loci_S8_707271650	-	3B_10759531	ACTTTGAGGAATTAACAATTAACCAAGTGCGCTTGCTTCCTTGGTAGTACTAGCGCCACCTGCA	3B	84.66
Loci_S8_652811064	+	3B_10558579	CTCCACATCAGCTTTTACGTAAAACTCCTATGTTACTTTTCGGCATTTCCTATTTGACGCTGCA	3B	79.46
Loci_S8_654232586	-	4AL_7156366	TGCAGACCCTCAAGATGCACCTCCAAGGTATGATTCACAACTTCTGCATCAATGCTCTCAAGCT
Loci_S8_718828722	-	3B_10484361	TGCAGGCTGTTCGCCGATGCTGCCATGGGGTGCATGCCACTGGCTGGCCGTCACTAATGCTGCA	3B	98.1
Loci_S8_722177877	+	3B_10736569	AACTATACTTTTCTCACAAAAAAATGCAATGTAAAAAAGGGGAAAGGCTGCATTGTGCACTGCA	3B	102.17
Loci_S8_717600727	+	3AL_4363220	TGCAGTAGCAGGAGTAAATATGCAGTACCATATGTACAAAGTAACTTTCTCGACTTACTTGTAC
Loci_S8_716608795	-	3B_10678280	CGGAGGGGTATCTTTTTAGTGAAAAATGAACAGAGGTTCTCAAGATCTAAGTTGCATGACTGCA	3B	98.1
Loci_S8_700023632	+	3B_10405900	TGCAGCGCCAAATAGAAAATGCACAGAAAAACATCTCGGTAGGACAAAAAGAACATAGGCCAAA	3B	84.66
Loci_S8_718650467	-	3B_10447562	TGCAGTTCTCCATGATGGCGTTCCAGCAAAACTCCATAGCGGTTGCAGCCAAAAACAGCGCCGT	3B	98.1
Loci_S8_638575054	+	2BL_5073919	TGCAGGGACAACTCTCCGAGAAGGGCAAAGAGCTGCGCGCCGCCAAGAATTCCAATGCTGATTT
Loci_S8_723762932	+	3B_10581955	TGCAGCATTTGCCAACACCTGTAATAGAAAATGCCATCAGCTTACTCGACAAACAGCCATAGCA	3B	102.17
Loci_S8_723475702	-	3B_10475776	TGCAGTCTGCACATCCATGCATTTCTATTCTAGTGCCACTTAACTGCTCAAATGAGCCATTAGA	3B	102.17
Loci_S8_724098893	-	3B_10760995	CCAGAAGCCAACATGCGGTTGGTTGTTTATCATAGGTCTTAACAAATAAGACACAGAACCTGCA	3B	102.17
Loci_S8_721656950	-	3B_10678631	GCATTTGATTCCAATCAGAATGTCGTCCTTTCAGCCTTCGCTTTACTCGACACACTCAACTGCA	3B	102.17
Loci_S8_722695173	+	3B_10624345	CTCCGTGCAGCTCGCAGGTGCCTCTGGGCGGCTGGAGGACGATGGTGGCTGCGCGCGTGCTGCA	3B	102.17
Loci_S8_722695196	+	3B_10624345	CTCCGTGCAGCTCGCAGGTGCCTCTGGGCGGCTGGAGGACGATGGTGGCTGCGCGCGTGCTGCA	3B	102.17
Loci_S8_724597919	+	3B_10617212	GCGGCGTTTTCCGCGTCGGTCTTTTTCTGCGTCTCATCGAGGACGAGAGCCGAGCGTGTCTGCA
Loci_S8_722177726	+	3B_10736569	TGCAGCGTGGCACAATGTCAAAGGCAAAACCATATGAAATCCTCCCCAAAACCACTCTAGGGGA	3B	102.17
Loci_S8_724766911	-	3B_10712449	TGCGGATTCTTACAAACTTCACAAATTCATTGCCACTAAACACATAAGTACTAGCTGCTATCAG
Loci_S8_730891461	+	5BL_10786809	TGCAGTTCCATAGGCTTTGCACAATAGGTCTCCCTATCATCTTGATCCATCATTGGGTGCTTCT	5B	70.72
Loci_S8_725698067	+	3B_10565915	GAGCTCAGCTCTGCTCCCCTCATGGAAATCACCTCATACGCAATTAATTTGTGGAGGTACTGCA	3B	102.17
Loci_S8_742750152	+	3B_10479535	TGCAGCCCTGCAACTGCAAGCCATGAATTGCCGCGCGGAATCTTGCGTGATCATCCATGGCTAA	3B	136.7
Loci_S8_725176976	+	3B_10542795	TGGATATTGGCTAGCTCGCATCCCACATCAATCTCCAACTCCGAGCACGCCAAGCACAACTGCA	3B	102.17
Loci_S8_737452039	+	3B_10575461	GGTGCATTATAACATATAATCTACGTACATTGCATGTGTATGGCCCCTTCCATGTTGTTCTGCA	3B	136.7
Loci_S8_739895886	+	3B_10497886	AGACCTCTGACCAGCTTCCAACCTCGTCTTGGGTAATTCACCTAAGAAAATATGTAATTCTGCA	3B	136.7
Loci_S8_736829414	+	3B_10526326	TGCAGGTGCAAACTAAGACAAAGTCTCTGCTTGACACCACGATTCAGCATTAATTGCCGCGGTG
Loci_S8_748458150	-	3B_10766332	AATGATTGTTGATGTCAGGAGCCCAACTGATCAAACCATACGTACAATTAGTGTTTCAGCTGCA	3B	143.58
Loci_S8_752798522	-	3B_10336052	TGCAGCCTGCTACAACACAATTCCACGCGTCCGCCACCCCTTGCATGCATCCCAAAACTCACAG	3B	149.61
Loci_S8_746680580	-	3B_10398852	TGCAGACAGCCACTCAATTCTTTCCCTTTGACGCCACATGATTTCCTCTCGATAAGCTTTTCAT
Loci_S8_760322375	+	3B_10641235	TGCAGGGCCAGCCACCAACTCTCCATATTTTCTCCACAGGAAATTCCTGAGATATTTGTTAATC	3B	155.47
Loci_S8_700314838	-	3B_10764756	AAAAGTTGATGACATATACACCCGATAACTTCTGTGTGAATAGCATGGTAATCTACACGCTGCA	3B	84.66
Loci_S8_731236978	+	3B_10668771	TGCAGGATTTTTGGCAGCATGCATGCGCTGGTTTGCCATGATTTTCTGATCATTTGCATGGCAT	3B	122.03
Loci_S8_54300898	+	3B_10617965	TGCAGTTCGTTTTTCCCCAGCCACCACTACTAGGGAAAAGCCTAGCAGCAGCGCGGGTTTTGGG	3B	55.76
Loci_S8_741134357	-	3B_10647758	TGCAGTTGTCACGGATGAATAATGTGTGTTGTTTTGAGAAAGGGAAACGTTTACGCGCGGTGCG	3B	136.7
Loci_S8_738125306	+	3B_10509416	TGCAGTGCACTCGTCCTATATTCCTCCTTGGCGACGTCCTCGACGCCACTGCACGTGTCCCGCA	3B	136.7
Loci_S8_755268767	-	3B_10568302	TGCAGTATAGCGTTCAGGACAGAAACATATTGTTGAGAAGTTCACAAGAGATGGTACCTTTTGG	3B	149.61
Loci_S8_766274005	+	3B_10575339	TGCAGGCTCCCAGTGTGCTGGCGTAGCACATGAGGTCGTCCAGGCCGTTGGCGATATGGCCGAC	3B	161.73
Loci_S8_763420872	+	3B_10765610	GTATAGGGTGTAACGTGACGTGTTGTCTCGACTATGTATGTGTGCGTGTAATCTACATACTGCA	3B	161.28
Loci_S8_763420863	+	3B_10765610	GTATAGGGTGTAACGTGACGTGTTGTCTCGACTATGTATGTGTGCGTGTAATCTACATACTGCA	3B	161.28
Loci_S8_763061440	-	3B_10344486	TGCAGCTGGGATTGGATGGAATGAATGATAGTGAACGCCTTGACGTCTCTTTGTGTCTTTCGCC	3B	161.28
Loci_S8_768201168	-	3B_10661801	TGCAGTTTTTCCTCTGTCGAGTTAGAAGGACGATAAAACATGCAATCCTTATTGGGTAGATACC	3B	161.73
Loci_S8_768971558	-	3B_10666070	GTTTCAAGTCCTCGAGAGCAGGGCAGCGGGAGCTGACATGGCTAGCGAGCTCCGTCGGCTGCAC	3B	161.28
Loci_S8_763402962	-	3B_10494376	TGCAGGTGCAACTCATGTCAGCACAATTATACCTCATTTTTTTCTTTCTTTTGGTAGCGCGAAC
Loci_S9_705839	+	3DS_2593569	CATGGGGCACACTGGCTCTACAGGGGGAGCTAATGTCAGTGCTTCTACTCTGAAGACTGCTGCA	3D	0
Loci_S9_5276404	+	3DS_831867	TGCAGTCGCTGTTCCGCATGAATTTTACGATTTGTAATGAATTTGAGGGGGAAAACGACTTACA	3D	36.66
Loci_S9_16904053	+	3DS_2600250	ACTGCTTCTCATCATCTTCTTCATGCCCCATGGCGCTCTCTCTCCCTACTATATGCACTCTGCA	3D	65.96
Loci_S8_774328052	-	5BL_10783636	TGCAGCCAGCGGTGGCGCTGCGACTGACGACCTCTTTTTTTCGCTTCAACCAAAACGGCGCTGT
Loci_S9_50810552	+	3DS_2577014	CATTTGTCCGTCCATACGTTAATGCTTGTCCCATCCCCAACTCTCTGAATAATGCCTAGCTGCA	3D	71.95
Loci_S8_763695684	-	3AL_4342971	TGCAGTTTTTCAGTCGCATGTCCTCAAGAGCAGGGCACCGCGAACTGATGTGCCTGGCGAAGTA
Loci_S8_773646782	+	3B_10533275	TGCAGTTTCCCTTAATCGTCGAGCGAAACTGCTCCGCTGGGAATTGAAGGCAAGCAATTACTCT
Loci_S9_96868734	+	3DL_6920606	TGCATACTACATGGATGGGTAAAGGCATTGTAAAGGCAGCATGCATGGCACTAGCATGACTGCA	3D	86.95
Loci_S9_108926322	+	3DL_5259988	GACATGTAGACCGTGTTGACATCATCGCGTTGGGACACGACTTATTTGAGGTAGGGGCACTGCA	3D	119.53
Loci_S10_95139	+	4AS_5934912	ACATGCAAGTAGATGCCTGGATTGTGTCCAGCGGCATGCATGGTCTGTACGGCATGTGGCTGCA	4A	0
Loci_S9_124021591	+	3DL_6897181	TCGATCGCATTGGTATAACACACACAGCATATAACACACACAGTGCAAACGTGTTCACTCTGCA	3D	158.86
Loci_S10_28678082	+	4AS_5989528	CGGTTCGTGAAGGGTTACCCTTACCATATCCCGTTTCGGTTGATCGATCAAACTGTAGACTGCA	4A	19.89
Loci_S9_106502488	+	3DL_6830031	TGCAGCTGCAATCATTTATCTCTACGGTAGAACCCAGTACATTGACTGGGAATTCCTTTTGCTG	3D	114.8
Loci_S10_17134624	+	4AL_7083700	TGCAGCTGCGGCCACTAGCTGGTCATGTCTCCAACACCGCTGTTGTCGCGTATTCTGGCGAATA	4A	18.2
Loci_S10_149897987	+	4AL_7143560	TGCAGACGAGCGACACGGCCTGCCTCGAAAGACTGCCAAGACGCATCTCGCCCCCCTCGCCACC
Loci_S10_3262893	+	4AS_5989965	TGATATATACGGCAATGATATCTTGTTTCGCTTGCATTTTTTTTCTGTGAGATTTGGTGCTGCA	4A	0
Loci_S10_24957419	+	4AS_6014730	TGCAGTGATTTTATGCCAAGAAACAAGAGCACGTGCTGTAAATTTGCGCTTCTTTGGCCTTGTC	4A	19.89
Loci_S10_33352380	+	4AS_6010892	CCAGAATCATATAGCCATGAAAACTACCGTAGTTGGGCCGCCAAAGTTCCCTGCTCCTACTGCA	4A	19.89
Loci_S8_771017576	-	3B_9504987	TCGGCGAGGGCGAGGCGGCGGCGCGCCACTCCCGCCGCCATCCTCCTACTCTGCTTCTGCTGCA	3B	160.83
Loci_S10_107070147	+	4AL_7108206	TGCAGTCGCGCTCGGTGCGTGAAGATTGGTTATTATGTTGGCACGAACCTATGACCCGTGAAGA	4A	28.22
Loci_S10_171881158	+	4AL_7088655	CGAGCTCATGCACTGGCAGGGAACCGTGCTCGGCCACTGCTAGCACTAGCCGACTTATACTGCA	4A	37.72
Loci_S9_104329842	+	3DL_6952288	AAATAGCTTGCTGCCAAGAGAGTGTTCTCCCTTGTGGTGAGCTTGATTCAGTCATGGCACTGCA	3D	107.65
Loci_S9_104329822	+	3DL_6952288	AAATAGCTTGCTGCCAAGAGAGTGTTCTCCCTTGTGGTGAGCTTGATTCAGTCATGGCACTGCA	3D	107.65
Loci_S10_132130941	+	4AL_7169510	AAAAGCTTGTCCCTTGGGAGTACTTCCTGTCCCATGCTGCTGTTGAACCACCCAGTCTCCTGCA	4A	29
Loci_S10_180216462	+	4AL_7171912	TCCTTCCGATCGTCTTTTGATCCAATGGCCGATAGCACCCGCACCCCACGCGCACGGGTCTGCA	4A	78.35
Loci_S10_180600632	+	4AL_7175092	TTTTATATGCAGGCTACGGCCTGCGGCCGTGCGGGCTAGCTCGATGGCTGGACGGGTGTCTGCA	4A	78.35
Loci_S10_180901741	+	4AL_118678	CATGCGTCCTGGTTGGCCCGTTTGCAGGACGCCTCTGTCACCAAGGGGACAGCAAGGAGCTGCA	4A	78.35
Loci_S10_180981069	+	4AL_2504042	AAAAACAGCAGCCCACCGACAGTGTGGAAGAGGCAAACGCCAGGGCGGCCCTGTTCGGTCTGCA	4A	78.35
Loci_S10_175251953	+	4AL_7066768	GTCCGAATTTCATATCCAAAACAAATATGTAGTCAATTTGGGGGCGCCCATAACACAGCCTGCA	4A	75.08
Loci_S10_177242143	+	4AL_7098759	GCCCGCACGCCACCGTGCCGCCCACCGCCGCCTACTACTCCGTCCTCGCCGACCCCCTCCTGCA	4A	76.67
Loci_S10_181169591	+	4AL_5262151	TGCAGATTCTGACATCGTGGATCCCCCTAACGCTGGATCTTCCTGTGTGTGCTCTTAATCGCGG	4A	78.35
Loci_S10_179442558	+	4AL_7176542	TCAACTTGTTCGGTTCGACCGAAGCTCAGTCGATTGGATGTCAAGAGGCTGTCTGGAGCCTGCA	4A	78.35
Loci_S10_176179123	+	4AL_7108764	CGGCGTCTTGCCAAGGAATACAGCCGTGTGCTAATACGACGACACCGTGCACGTCAAACTGCA	4A	75.08
Loci_S10_174985242	+	4AL_7121210	GGCCTTGTTTGGTTATAGGAGAACAAACCTCCATAGTGGAAGTAATCCTCATGACACTACTGCA	4A	75.08
Loci_S10_180598232	+	4AL_7175092	TCTTGAAATCTGATTGTATACCTACTTAGCTTTCCAGTCATGGATCCCTTGGATAAACCCTGCA	4A	78.35
Loci_S10_168697942	+	4AL_7121931	TGCAGCAGAAGCAGCTCGACATCACTCGGCTCACCCAAGATCGGAAGAGCGGTTCAGCAGGAAT	4A	29.87
Loci_S10_182753690	+	4AL_7103621	TGCAGCTGTTGATGCCGCCCCTCTGGCGGCTCCACTCCATCGCGGCGTCGACCGTGAGCTCATC	4A	78.35
Loci_S10_184594536	+	4AL_7099066	TGCAGCCATATGATCAGTGTATCTACCATACCAAGGCCTCTGATTTAGCCATCGCGTGCAGCGT	4A	78.35
Loci_S10_187921463	+	4AL_7113048	TAAAAATTGGCACATAACTGGTCGACAAAAATCTCCTCCATATCGACAATAAGTCAGTTCTGCA	4A	78.35
Loci_S10_187054065	+	4AL_7139248	CGTCAGTGTCACCCATCACTCACGGTCAGAGTGGTTGAGGAGAGGAGAAGACGAGAGTCCTGCA	4A	78.35
Loci_S10_181906030	+	4AL_7068064	GATGCACTCGTACTTGAGCATTGGTACAATCTAGAATTCGAATTATTAGCTGCGGGTCACTGCA	4A	78.35
Loci_S10_181507676	+	4AL_7063503	CTGCCACCAGAATCTCTTTTACATGTAGAACCTCTGTTTTAGTCCACCGTCTTGATTTTCTGCA	4A	78.35
Loci_S10_181132037	+	4AL_4659619	TGCAGCTCCGCACAGCTTGTCTCCAGCGCATCCGCGCATGTTCGCGGCTCCGCATCTTGCCGCC	4A	78.35
Loci_S10_189060718	+	4AL_7128606	TGCAGTGGAAAGTGCTTCTAGGCTGCATTACTCCTGCCCAAACGTGCAGTAGCGCTTGCTGCGG	4A	78.35
Loci_S10_182566548	+	4AL_7095989	ATGGAGATCGTCGACATCTTCGTGCATAGTGTCCGTGTTTTCAAAATAACTGAATGATGCTGCA	4A	78.35
Loci_S10_187155698	+	4AL_7140258	TGCAGCAGATGGGCGTGTGGATGCAGGTCCCATCGACACAGGAGCACGAGGTAGTGGGCGACCG	4A	78.35
Loci_S10_188732287	+	4AL_7118941	TGCAGCTCCTCTGCACCCGCCCGAGGCCAGGGCGAGGAGGAGATCCACGCCGCCAACGCAGCGT	4A	78.35
Loci_S10_189847671	+	4AL_7175827	TGCAGGTATTTAACGGTATGCTCGTTGATGGGATCAGACCAAACCAGGTGACGTTTTTGGGTGC	4A	79.64
Loci_S10_191673606	+	4AL_4916672	TGCAGCAGGGCAGGGCAATTTGCGGGGCTTGCAAAAACAGGAGCGCGTGGTAGCGGGTGACCG	4A	79.64
Loci_S10_192605527	+	4AL_7073458	TCGGGCGTTTCCTATTTGCCGCTCAGGTGTCTATTAACGTGCATTCTGCAAACGGGCACCTGCA	4A	79.64
Loci_S10_193651091	+	4AL_7122452	TGCAGCCTCAGTGCCTCACATAAGCATGAGCACGTGTGTGTAGACGTGTAGTTCATCATCCACC	4A	79.64
Loci_S10_192605519	+	4AL_7073458	TCGGGCGTTTCCTATTTGCCGCTCAGGTGTCTATTAACGTGCATTCTGCAAACGGGCACCTGCA	4A	79.64
Loci_S10_191556597	+	4AL_7100865	TGCAGTCGTGTTGTTGCTAGCTGGGTACTCATTAGTGCTTCTGTGCTTCTCTTCTCAGGACGAG	4A	79.64
Loci_S10_189957657	+	4AL_7177092	TGCAGCTTTGACTTTGCAGCAACAAATCAGCCGAGGCAATCCCGCGGACACGCTGGAGAAGAGC	4A	79.64
Loci_S10_193396942	+	4AL_7068521	TGCAGTAGCAACAAGCGTTAAACATCTATACTTGATTTTCATCGAAGCTGTAAGCATTGTCTCT	4A	79.64
Loci_S10_198098309	+	4AL_7112117	GTTGAACTAGTGTAGCTTTGTTCGAGCCGTCAAGCTGGCCGCGGCCTACGTAAGTATCCCTGCA	4A	79.64
Loci_S10_192176088	+	4AL_7065009	TGCAGTACCAACCCTTCCACCATTGACTAACTTCCTTTGTTCCCACCAAAGGAACCAGCAGGTC	4A	79.64
Loci_S10_193699585	+	4AL_7076729	TGCAGTTAGACACGTATGGCGATGTGTAGCACTGGGGAGGTATGCACTTTAGATCATGTTTTAC	4A	79.64
Loci_S10_202081511	-	4AL_7169083	CCACCAGTGCGGCGGCGACCAGGGCCCCCACGTTCAACACGTGGCCGATGCCCACGCGCTGCAT
Loci_S10_202066152	+	4AL_7173954	GCACATACGACTTGCGGTGTTGGAGAGGTGGCTCTAGCTCCACGACTGCATCGGTGCCTCTGCA	4A	107.52
Loci_S10_60901776	+	4AS_5957260	TGCAGGAAGAAAAAAGTTTTAAATCTCTACTCCTAATGGACGAATTGGTTGAATAGTCCCCCCA	4A	23.15
Loci_S10_192033177	-	7BL_6687916	TGCAGTTTCTACCAAATTAGATGAGGACTACGTGCATAAGAAATTGAATTTTTTTAGAAAAGGA
Loci_S10_201716845	+	4AL_7140728	ATCTCTACCTAACACGCCTCCAGCACTTCAACAGGAGAAGAAGAGCACCTCCATACCCCCTGCA	4A	105.75
Loci_S10_201716835	+	4AL_7140728	ATCTCTACCTAACACGCCTCCAGCACTTCAACAGGAGAAGAAGAGCACCTCCATACCCCCTGCA	4A	105.75
Loci_S10_200102974	+	4AL_7169418	TGCAGATGCTGGTGGACGATATCGGTGATGTGACGATCACGAACGACGGGGCCACCATTTTGAG	4A	103.83
Loci_S10_203694733	+	4AL_6032584	TGCAGGTGGGCGAGATATTCCTGGCATTACTGCTAAACTTCTAAGAATTTGTGATGGCTTGCCA	4A	112.93
Loci_S10_202786670	+	4AL_7138142	TGCAGCTATCTGTAACTTTAGTTCGATGCACAGATCAGCAAACGGATGACAAACAAAATAACCA	4A	107.52
Loci_S10_204708738	+	4AL_7134587	GCGCCATCATGCGACACGAAGGGTCCCGAATCACCATGACACCATACTCAATGTTGATGCTGCA	4A	112.93
Loci_S10_205635399	+	6BL_4399384	TGCAGAGGTCGATATACTTCGCCCTCTGCTCCTCGCGGATGCGGCGCCACTCCTCGTACTTCTC
Loci_S10_203704466	+	4AL_6127235	TGCAGTAAGTGTCCACCAGTTCGACAGACGTGGATAATGCCATCGCCACTATCCGCCAGACAAA	4A	112.93
Loci_S10_205202610	+	4AL_7158134	CTTGCCAACCGAGGCTAGCCAAATCGACTCGCTCAAGTAAATGACAAAAAAGCAGGAAACTGCA	4A	118.79
Loci_S10_206765513	+	4AL_7174405	GGCCAGGGAGCAGCAGTCCAAGTGTAGCTCCTCGGTCCATCGCGACGACATCCCTGGCGCTGCA	4A	119.54
Loci_S10_205311244	+	4AL_6409814	TGCAGATTCCATTATTCGAATTGCTTCAACAACGGTATTCTAGCGGAAATGATACAAGTCATAT	4A	118.79
Loci_S10_203231427	+	4AL_7111348	TGCAGCCCATCCCTCTGCACTTCCTCCAGGGTTTGGATGTGCTGTGCGGTGTCAACCCAACAAA	4A	107.52
Loci_S10_208924365	+	4AL_7062124	TAGCAGATAGCCAGATACAAGCATGATGGCAGGCTTGGTAGCTGCATGTCGAGCAACTCCTGCA	4A	121.94
Loci_S10_204724800	+	4AL_7153570	TAAACTCGGAGCTGGCATATGTCAATGAATGGAAGGCGTTTCATGTAAGTAAGGAAAAGCTGCA	4A	112.93
Loci_S10_207371170	+	4AL_7150669	GCTCCTCATATTACCCTCTTCAAAAAACACACAATTGTCCAACTTAACCTCCACCCATTCTGCA	4A	119.54
Loci_S10_200438890	+	4AL_7133490	TGCAGCTACGCAGCGCTCATGTCTCCTGCGCATACATGCACTTAGCGGAGCGAGCGATCCGCCC	4A	103.83
Loci_S10_209141122	+	4AL_7171598	GCCCCATCACCTTGCAAAAAGTCAGCGTTAAAGGCTCCACGAAGGGGCTCACCACAAGGCTGCA	4A	121.94
Loci_S10_209019774	+	4AL_7066091	TGCAGGCCCCCGCGAAATGGACCCCGCCGTCATCGTAGCATTCGGCATGGACAAGTTCCGCAAG	4A	121.94
Loci_S10_207937218	-	7DS_3889769	CCTAAGCCGTTTCGACGGCCCGTATGAAGGCTATGTTGGCGAGTTTGGTTTGTATAGCCCTGCA
Loci_S10_211407094	+	4AL_7170232	TGCAGGCGTGAACAACGCTGTCAGGGTCATCAACACCG	4A	133.96
Loci_S10_211407037	+	4AL_7170232	TGCAGGCGTGAACAACGCTGTCAGGGTCATCAACACCG	4A	133.96
Loci_S10_210542445	+	4AL_7120458	TGCAGGTGTCCGCTAGCAACAAAATGGCTGATAACGCGCACAAACTAGGATGCACGTTCGTAGG	4A	121.94
Loci_S10_210474525	-	4AL_7087056	ACATAAGTTCCATCAGGGGTCATTTAGTAAAAATAATACCCTCTTGTGGAATCTTTCTGCTGCA	4A	121.94
Loci_S10_211139716	+	4AL_7177050	CAGCCCCGCAATCATATCAAGGTAATGTAACTGTGCCAATCGTCCATACTATATATGATCTGCA	4A	133.96
Loci_S10_212168926	+	4AL_7067604	CGTCTCGATGAATGGCATGATGCATTTCTTGCATTTGTTTATCGATGAACCGTTGATAGCTGCA	4A	133.96
Loci_S10_213141782	+	4AL_7162643	TGCAGTATGCATTCAACCCTATCTGTTCCATGCAGTTGCCTGAAACGCGCACCTTCGTGCTGCC	4A	133.96
Loci_S10_209864919	+	4AL_7161637	AAATATCAGCAAACCAAAAGCGTAGAAAGGAAACCACATGAAAGACAAAATCAGACCTGCTGCA	4A	121.94
Loci_S10_213714095	+	4AL_7143242	TGCAGGGGCAGTGGGGCGACTCTCGGTTGTATCATGGCTGGCTTTTGCGGGATGTTAGGCTCAA	4A	133.96
Loci_S10_209784333	+	4AL_7156572	AAGGACAATGAGAGACTTCTGCAAAAGAAGAAGAATGTTTTGACAAGTTAAACCAAGAGCTGCA	4A	121.94
Loci_S10_214186033	+	4AL_7154021	TGCAGTGCACAAATGGAGATCCACAGAGACAACAGAGCGGCGTGGCGTGATTGGCGAACGTTCG	4A	133.96
Loci_S10_213210355	+	4AL_7164963	CAACGGACCATGGTGTGTGGTTTGATCTATGTATTAGACTTGGACGAGAGTAGGCTAAACTGCA	4A	133.96
Loci_S10_211671970	+	4AL_7174459	TGCAGCAGTAATTTGGAGAAGAAGAGTAAAGTAGCAGCAGCCTGTCCATAAGATAATGTTGGCA	4A	133.96
Loci_S11_5048140	+	4BS_4860506	GATCCCGTCGACAGCTGCCGCTTCACCTTCTCCAGGCTGCTCTCCGTGTCCCTGACCCTCTGCA	4B	39.46
Loci_S10_211708070	+	4AL_7175113	CCACTTCCATCAGCGACGAGTACAATAAGCGCAAAGAGGTGAGGAAGCAGGCGCCATTCCTGCA	4A	133.96
Loci_S11_628431	+	4BS_4901537	GAGACCAGCAAATTAACTGAATAACAATGACGACGAACATAAGTTATACGAAACTAGTACTGCA	4B	2.86
Loci_S11_2385575	+	4BS_4912297	TTCCTCCCTGCACATTGAGATGCAGGCGGGGCACCGTACTCCTTGAACGGTGGAGTAAACTGCA	4B	7.1
Loci_S11_8350531	+	4BS_4879672	CCTACCATTTGGCGGAGCTCAGGGGATACCAGAACAGCAACGTGTCGTTGACGCTAGGACTGCA	4B	43.96
Loci_S10_202289929	+	4AL_7173996	TGCAGCCGAAGAAGTTGCAGCCCAAACAAACACACCCTAAGCCAACTAGAAGTCAAACCAATCT	4A	107.52
Loci_S10_211877167	+	4AL_7103490	GGCATCCAGCCGTCTTGAGCATCTCGAGTTTCAAGGAGCGCATTGGACCAAAGACAAGACTGCA	4A	133.96
Loci_S11_4861934	+	4BS_4954867	TGCAGAAGCCAGGACTCCAGCCAGTGACATCATGGAAATGTGAAAAGTTACCGCGCGCACACAC	4B	39.46
Loci_S10_196262964	+	4AL_7079957	TGCAGGGCAGGGTTTCGGTAACTTTCATTCATTTCCTGATATCAAATGATCATTTTCTTTGTCG	4A	79.64
Loci_S11_8640328	-	4BS_4870914	TGCAGAATGACCTGACTGATTGACAAATCGCTTTCTCTAGTGTGACACAAATATTCAGGAGACT
Loci_S11_782099	+	4DS_2312812	TGCAGCCGCAATTCAATGTACATCTTGCTCATAACATGCAGTCAGGGTTCATTAAAGGCAATGC
Loci_S10_215390633	+	4AL_7120922	TGCAGCGCTGTATACGAGCGCTGCTCCCTTTCAGCGACAAAGTAGGAACCCTCATTGAAGGGGA	4A	140.49
Loci_S11_9791147	+	4BS_4886282	CTCTACTACACAGCCTCTAATCGCATGTGTTTGTAGTACGGTAGGTGGGTACGCACTGGCTGCA	4B	44.35
Loci_S11_168642541	+	4BS_4922427	CCTCCAGCTCTTGGCAGTTTGACGATTTGTATCCACTGTGCATAGGTTGGGCGATGTCCCTGCA	4B	65.7
Loci_S11_9212182	+	4BS_4909772	TGCAGTACATCATATTTCTGCTGGAAAGGGAGAAGCCTTCAATCTAATCAGAACTCATGACCAT	4B	44.35
Loci_S11_17314776	+	4AL_7095834	TGCAGCCGAGGTAACTCTCGCACCCCACAGGCAGGCCTAGGGGAGCGGACGTCCACGGAACGCT
Loci_S11_10233885	+	4BS_4155824	TGCAGTACCTCCATGAAGGGTGACATATAGGGTACCCGAGGGCTGCCACGACTTTGTCCATCTC	4B	45.57
Loci_S11_7451162	+	4BS_4898005	TGCAGCCGCCACTGCCCACCCAGTCCCACTCTCAGTCTGTCGTCCCGACTACAACGACCACGGC	4B	43.57
Loci_S11_249136186	+	4BL_7029172	GCACGGGTCAGGCGCCGTGTCTGTTTGGCCAGTTACATGCTGTCACCTCCGTATTCGTACTGCA	4B	71.27
Loci_S11_287686467	+	4BL_7009084	TGCAGAAAATGCGGGGTAGCACAATGTCTTGCTCAGCGCAAGACTTAGCATGCTCTCACGTGCG	4B	74.63
Loci_S11_249993531	+	4BL_7034978	GTCGCCATGAACAACCTTCATACATCAGTTGGAGTGATGTACGAACGAGTGGTACCTTTCTGCA	4B	71.27
Loci_S10_215650877	+	4AL_7143562	TGCAGATTCCACTTGTTCCTACTAGATCACTCCTGTTTCTCCCTTCACACAAGCATCATAACCG	4A	140.49
Loci_S11_262203151	+	4BL_6971176	CGCCACCAGGCGCGAGAGCAGGGACGCATACAGCTCCTCGCCTGACGCGGTGGTGGCGGCTGCA	4B	74.225
Loci_S11_253504357	+	4BL_7015771	TGCAGATTCTTCCAAATGGGGCTTAAATCAGTGAGAAACAGCCAGCACCACCAGCGTGGAGCAG	4B	71.27
Loci_S11_282677256	+	4BL_7038103	GAAGATGAGCTCTTTACAGTTGAGGTTGGTTCTGGCCAAACAAAGAAGATACACAGAAACTGCA	4B	74.63
Loci_S11_312987457	+	4BL_6841878	TCCTGCTGCCTGCTGCTAGTATGGACGAGCTGATTAGTTAACTAGAGAACTTAATTACACTGCA	4B	105.52
Loci_S11_295691694	+	4BL_7035079	TGCAGATGGTGCCCCGAGCACTCAATGTGTTCACAGTAATAAGTATAGATGTAGAACTCAGGCC	4B	75.48
Loci_S11_238288385	+	4BL_6879955	TCCAACGATCTTATAAAGTTGAAATCTCCCATGAACAACCAAAGATCCTCAATGTTTGTCTGCA	4B	67.46
Loci_S11_311836196	+	4BL_6864881	TGCAGCTTCAACTTTATGCTCAGGAACAAGTCCGACAGTCAACAACAAAGGCAAGTCATGACCC	4B	105.52
Loci_S11_311857698	+	4BL_6958855	TAGGAACATCATGCGGAGGATTAAGCTAGCTAGCTGGTTTGCGTATGGTGTAGGATGCACTGCA	4B	105.52
Loci_S11_291507874	+	4BL_7037189	TGCAGGTCGTGTAGGCGGCAACATACATGGTGATTCTCTGCTGTAACAACTTGTAATGCAAGGT	4B	74.63
Loci_S11_253211359	+	4BL_7013287	TGCAGCCGCCGACGTGTGATGGCGCGCATCTGCACATCGTGTGACGGTGCGAGGCACCCATCCC	4B	71.27
Loci_S11_313691263	+	4BL_7038637	TGCAGAACTTCACTGCGTCACACAACAACTTCAGCGGCAGGCTGCCATCCTTCCTCGAGAATTG	4B	105.52
Loci_S11_310922653	+	4BL_7040430	GCCTCCTTATTAAATACAACAAAAATACCGCAGTTTTAGAGATACTGTGGTTTCTTAAGCTGCA	4B	94.55
Loci_S11_310922652	+	4BL_7040430	GCCTCCTTATTAAATACAACAAAAATACCGCAGTTTTAGAGATACTGTGGTTTCTTAAGCTGCA	4B	94.55
Loci_S11_314251452	+	4BL_7010091	TGCAGCTAGCTTGGAGTCCTGGTTGTCAAAGCTGGTGGCTGCTGTGACGGCGGCAACCGCGGCG	4B	105.52
Loci_S11_313835598	+	4BL_7041398	GCCGTCGCCTCCGTGTTCTCACACGACGAACTCGCCATGATTCTACTCCCGTCCTTCTTCTGCA	4B	105.52
Loci_S11_317094385	+	4BL_7012411	ACACGCTCGGGGCTTGCGCCTCGCATACTGCTGACCTCAGCAGTTCTCTACATTGCTTACTGCA	4B	130.73
Loci_S11_317094380	+	4BL_7012411	ACACGCTCGGGGCTTGCGCCTCGCATACTGCTGACCTCAGCAGTTCTCTACATTGCTTACTGCA	4B	130.73
Loci_S11_288225130	+	4BL_7011413	CGGAAAAGATCTTTATCAGGACAAGTTGCTAGATAACATCAAGCAAAAAAGCTCTGAAGCTGCA	4B	74.63
Loci_S11_314197185	+	4BL_7006644	CAGTTCTATTCACCCACTGAAAATTGCTTTCCAACTTTGCATAACTCTTGATTCAATTTCTGCA	4B	105.52
Loci_S11_314163002	+	4BL_7005086	GGCCCTCTTTCTCATCTTCCGTACCCAATCTGGCTGTTGTGTCAAATAGTTTAGATGTGCTGCA	4B	105.52
Loci_S11_317129854	+	4BL_7014720	TGCAGCATGAGGTGGAAGGCCTCGAGGTGCAGACCAGTGACGGCAACTGGATCGCCGTGCCGCC	4B	130.73
Loci_S11_315837741	+	4BL_7026837	TGTTTGACTGACGAACATAACTGTACCTAACTGTACTTGCTTCTTTTGTTGATATATATCTGCA	4B	130.73
Loci_S13_56932583	+	5AS_1536422	TGCAGCGCTGCATGGAGCTCCCCTACCTCTCACTGCAAGCACCCCCTGCAACGCCCGATGCAGT	5A	2.57
Loci_S12_111681099	+	4DL_14320336	CGGGCGTCTGGCGAGGGCCATGTCGAAGGTGGCGTGGGAGATGGCACAACGCCAGGCCCTGCA	4D	15.72
Loci_S13_34494980	+	5AS_1528568	CGTCGCTGTAAACTGGCGCTCCGTCCACGACCACCGTCCAGCTCCCCCGCCGTCCACACCTGCA	5A	0
Loci_S12_23910085	+	4DL_14407765	TGCAGGTTGCGTCTATTTTCCCTCAACGGCTACTGACATAGATGTACCTTCTGTAGTATTATTA	4D	7.92
Loci_S12_106293500	+	4DL_14434615	CGGATACTGATGGACGTAGCAGCAGAACGGGCACACAGTCCAGAAGTCCGTTGCCTCAGCTGCA	4D	11.6
Loci_S11_299698685	+	4BL_7008688	TGCAGTACTTTCCTCCTCCGAGGATTCTTATACCACCTTCTTCTAATCAATGAATTTGGCAGTT	4B	79.25
Loci_S13_24238552	+	5AS_1522505	TGCAGCACGAATTTGAGCTCGAAGAAATCGCAATCACCGCTGCCACACCGTCGTTGTCGAGGCC	5A	0
Loci_S13_64298857	+	5AL_2754319	TGCAGCCTTGTGTGAATCCTTGTTTCGGAACAGGTACCTCCTGGCCAGATGATCGATGTGATAA	5A	4.42
Loci_S11_295847900	+	6BS_2969218	CGGTTGCTTAGCTGGTTAATGCGGCTGTGCTAATTGTTGAAGGACCTAGGTTCGAATCCTGCA
Loci_S13_17455592	+	5AL_2677665	AGTACGCTCCTCCGCCGCTTGACCCTAAGGATCGAGGGCAGAAGTCAACCGTAGACTGGCTGCA	5A	0
Loci_S13_67443329	+	5AL_2810281	TGCAGAGAGTGGTGTAAGTGGGCTGGACTCGGTCAGTGTTGGGCTACACTATGAAGAAGTGGGT	5A	6.27
Loci_S13_80957172	+	5AL_2795795	TGCAGGCGCGTACGTATACTCCTGCGGCCGACGCGGGCAGGGAGCAATGGTGGCTGCCTGGCCC	5A	10.56
Loci_S13_73559153	+	5AL_2738727	CCGTGCCGCCTTCAGAATCCTGGCAAGATGCTGAGATGTTTGGCGACCCTGTTTACCTGCTGCA	5A	6.27
Loci_S13_64440398	+	5AL_2805212	AGCCATATGGTTGTTTACACATGGACAAGATGTCCAAGGCCAAGGCAAAACGCCTGGACCTGCA	5A	4.42
Loci_S13_77296972	+	5AL_2692298	TGCAGTCTGACGTACCCAGTGCTCCGCATCGATGATTTCCTCGACTCTCTATATTCCTTCTCCA	5A	8.82
Loci_S13_82512447	+	5AL_2808164	TGCAGAGGGAATCAAGAAAATCAGCAACACCGCATGATCCTAACGAAGCATCAACAAACCGAAC	5A	10.56
Loci_S13_74933199	+	5AL_1130512	TGCAGGAAAGTGGCAGGAAGTGCCAATTGTCCGACTGTCAAGTGGTACGTGGGGTGGGGTGAAT	5A	7.545
Loci_S13_66731836	+	5AL_2795153	GGCAAATCATGGTGATTTTACCACGTAGACCGCTTGTCCAGAAGCGGAAGGTCCTGAAGCTGCA	5A	6.27
Loci_S13_82914716	-	5AL_2809848	TGCAGGCAGCCTTTAATTTGCGAAAGCATAATCGGTGTGGAATGATTTGAAGAAAAAGTCTATA
Loci_S13_57161288	+	5AL_2774588	ATATTCATTAATAAAAACATAAAAATGTTGAAGAGCGTCGACTAACTGAAAATGCCTCCCTGCA	5A	2.57
Loci_S13_91185759	+	5AL_2810176	CACTCATCAATTTTAAAAAAGATGGCGCGTGTAGCGTCAGATTGTTTGCCTAAAGTAGGCTGCA	5A	10.56
Loci_S12_10393806	+	4DL_14405112	TGCAGCAGCTGTGCCCAAGTGAAATCTGAAAAAGCAAAAAACTGTTGAAGGGGAGGAGAGGACG	4D	6.17
Loci_S13_83981785	+	5AL_2762411	TGCAGCTCACCTCGCCTCTGACCTCGCTTCGACCGAGCTGACCATGAATTCATGTTAGAAACCG	5A	10.56
Loci_S13_77029577	+	5AL_2748412	TGCAGACCAGGTTAACGATCAACTTTCTCTCAATAAAAAAATGTTAGCGATCAAAGCTGCTTGG	5A	8.82
Loci_S11_314226280	+	4BL_7008880	TGCAGCAACCACTTAGGGCATCTCCAGCGCTGCGCTAGCGAAGAGCGCCAGGGAATAATTCCCG	4B	105.52
Loci_S13_101395802	+	5AL_1244376	TGCAGATAGAAGGTCGCCTCGTTTATCTGTCATCACGCTCGAGGTAGACAGACAGCTAGAATCC	5A	42
Loci_S13_102998781	+	5AL_756255	TGCAGCAGATGCCCCCTGTTTTGCCTGAAAAATTTCTTCTTCAGTACTTTTGCCCTCTGCTGCT	5A	45.5
Loci_S13_104528070	+	5AL_2812590	TGCAGTACATGTAAGTGCATATGGGAAAGGTAATAACCTTGACTAGTATTTTTTAACCGAGTTT	5A	48.09
Loci_S13_102759554	+	5AL_2781736	TGCGCTGTCGGTCGTGGCCCAGCCCATTCATTGCAGTTTCTGTTTGTTTGGTACTATTGCTGCA	5A	45.5
Loci_S13_103187943	+	5AL_2674927	TGCAGCACCTCTTTACTGAAGCTAGTGGTACTGCTCGCTGCGTATGATGTGGACCGCCATGGCA	5A	45.5
Loci_S13_110074948	+	5AL_2790821	TGCAGGAAAATCCAGAAGGTTAGGTGAATGACAAGGCAAGATCAGCTGGCAAGCAAGTATGCGG	5A	58.27
Loci_S13_96643261	+	5AL_2772873	GTATTCGAGGAAGCAGCAGTGAAGGTCTCCATCGCTTCAAAAATATTCCTCAGGCTCAACTGCA	5A	38.81
Loci_S13_90070158	+	5AL_1415875	TGCAGTTCAGCAAAGTCGAAGTCATGAAAATGACCAATCCCATCATAAGTACTGGTCTCTATCT	5A	10.56
Loci_S13_104334188	+	5AL_2807509	TGCAGGTAAAAGAACTCGTTGATTGCGCTCCAGGACAGGGGCAGATCCAGCCCAGCAGGCCGCT	5A	48.09
Loci_S13_118134037	+	5AL_2811200	TATGGTTTCAGGAACTAAACAGAATAAGCCGTTATTTTTCAAATTGATCGCGAATGATTCTGCA	5A	71.915
Loci_S13_97261160	+	5AL_2761202	GAAAAAAACGTGCACTTGGCCATGGAGGCAGTAAGGGCGCGGTGAGAGGCGGAGACGGGCTGCA	5A	38.81
Loci_S13_105563983	+	5AL_2743388	CATTAACACATATCATGGAGACCTAAACAAACACAAGCATAAGGCATGCATATGTATGTCTGCA	5A	48.09
Loci_S13_111634498	+	5AL_574754	TTCCACTAGCTCCCTGTACCATGTTATCAACTTCAGGGGGGTACGGCCAGTTCATATACCTGCA	5A	58.27
Loci_S13_124584919	+	5AL_2739429	CCGTGGAGGACAAAATTTCGTTTTACACGACAAAACAATTAGCATCTATGTCATGCATGCTGCA	5A	74.09
Loci_S13_36971592	+	5AS_1547944	CTCGGCCTAGGGCGAAAAAAAGCTCAAACCGAAAATCAAAACACAGATTGGAGCACATGCTGCA	5A	0
Loci_S13_120036161	+	5AL_2794311	TTAAAGCGGGTCGAGTCAAACCTTGTTCTTTCATTCATCAAGTAGCCAAAGAACGTTGACTGCA	5A	74.09
Loci_S13_129641241	+	5AL_2755285	GCATCTCTGCTTGTCGACGGATAATTTGCGTATTCGTATGTCTGGGAGGGATTGTAAGCCTGCA	5A	95.76
Loci_S13_105510091	-	5AL_2810407	TTGCGGCGGCCTCGATGCGGATTGCAGTGGCCACCGAAGAGTTTTTTTGAGGGTTGTCTCTGCA	5A	48.09
Loci_S13_138724070	+	5AL_1100689	GGAAAGAGAATATAATCTCAGCTCATGCCTCATACTGAGCTGTTTGTAATATATGCTGCCTGCA	5A	113.27
Loci_S13_132526181	+	5AL_2743301	TATTGTATCAAGGATACAAACGAATCTCTCTACCCAAATGCAAGCAAATTATGTTGATGCTGCA	5A	95.76
Loci_S13_127812393	+	5AL_2742074	ATCCATTGACCTATCGGTACTATTTACCCCTTAGAATGAGTTATTCAAGAGGTATCATCCTGCA	5A	80.35
Loci_S13_134381738	+	5AL_2797910	TGCAGCTGAGGTGTGAGATACTACTGTAGTATGTATAGACCATGAAGTGATGATGAGTAGTTGA	5A	104.28
Loci_S13_146868645	+	5AL_2790561	TGCAGATAGATCCGCCTAAGTGTGTGGCGCCTGGATCCCACCAATGGTGCTGGATGTAGGCCGA	5A	127.94
Loci_S13_131487336	+	5AL_2702896	TGCAGTCATATATTTGTCAATTGTTGCTTCGGACGAGTATACATACAGGCTGTGCACCAAGTGG	5A	95.76
Loci_S13_144166537	+	5AL_2745868	TAGCGTAAGGTAGGTACCGACGAGTGATCGAATCCGATGCCAGGCCATAGGGACCCGAGCTGCA	5A	120.97
Loci_S13_139554465	+	5AL_2673208	TGCAGGTCATTGTTGCAAGTCATGAGCTAGCTTCCAGGGCATAGAACAAATGGTTTGGTTGGGG	5A	114.95
Loci_S13_141699784	+	5AL_2795190	CGACAAGCAAATTGACCGTTTTAGTCAATATGTGGCGGCAGTTATGATGCTCGACATAGCTGCA	5A	120.97
Loci_S13_147776169	+	5AL_2568398	TGCAGGATCCACAGTCCCTTTCTTATCCTCCATCTAGCAGCCGTCCATTACGTGTTCATTATTA	5A	127.94
Loci_S14_1725347	+	5BS_438002	AACGTGTTGCTGAGGAAGACTTGGCTTCTTTGCCATTGCCACCCCATGTCCTCGATCCTCTGCA	5B	0
Loci_S14_2998347	+	5BS_2295914	TGCAGCTCGTACAGCTAGCAGCAATCGATCTCGGATACGCATATGAATCTCCCAACTTAAACCG	5B	3.39
Loci_S14_15732954	+	5BS_82423	GTGCTAGGCCCGTGGGCACTAGGGGCATGCCCGTCATTTCGCACCGCCGTAGGAACTCCCTGCA	5B	41.72
Loci_S14_13820617	+	5BS_2238601	TGCAGCATCCTCCTCTTGCAGTCCATGGCGCTGCTGCCTTCAGTAGCCGCGATCCAGCCGTGAG	5B	33.15
Loci_S13_146495161	+	4BL_7035948	CTTTAATTGTGCATATTTAATGTATTGCTGGTGCTTTTCGTACTGCCATACTCTACAGCCTGCA
Loci_S13_147286338	+	5AL_2750271	TGCAGAGAGTCCACATGAAACTTCAGGAGCGGCAGAAATCGAGGCCATAAAAAACACCAAGGAC	5A	127.94
Loci_S14_2661602	+	5BS_2261245	GATGTAGGTAACTAATGATGATGCAGGATCGTTGAAGATTTGTGCTCCTTGCAAAAATGCTGCA	5B	3.39
Loci_S14_3489152	+	5BS_1064489	GGCCAAGTTGGAGAACCACAACGTCACCCAATCTGGGTCGTGCCCAAATCCAGCAAACACTGCA	5B	4.2
Loci_S14_17647675	+	5BS_2270888	TGCAGACCATCAGCCTGTGGCAGGATCGCTACATTGACCAAGAACTTGTTGCACGCACTGAACA	5B	44.26
Loci_S14_4472002	+	5BS_2284473	TGCAGAATCCGCCCCCGCTGCCACTCCTCCTAAGGCCGTCCACGGCCCAGACCGAGACCTACCG	5B	4.2
Loci_S14_8698556	+	5BS_2286220	TGCAGAAGGCAGGACATGCCCAAGAGTAGGACAAGGCAAGGCACGGAAGAAGCCATGTTGGTTG	5B	24.95
Loci_S14_18089795	+	5BS_2240909	TGCAGGCCTCACCAGCAGGTCTCCCAGCTGCTGGAGGCATGCATTCACTTAGCCATCATCAGCG	5B	44.26
Loci_S14_17762528	+	5BS_2273282	AGGCGAGTTTCTCGGGACGGCTCAAGGAACCTTAAGCCTTCCCAACTTTGGAATGGACACTGCA	5B	44.26
Loci_S14_15420963	+	5BS_2242793	TGCAGTGAATTTATTTCATTTTATTCTTTATCTTGAATCTGATCTGAGGCCTATCCCTTTGCTT	5B	41.72
Loci_S14_32873215	+	5BS_2286768	TGCAGGCTGAACCACACAGTATCATTGTTGGTGGCCGATACTGCGGCACTTGATGTGAAGCAGA	5B	45.15
Loci_S14_25046857	+	5BS_2016059	CAGCGATCCCACCATGTCCATGACAGTTGGCCAAGTTTGATGGCCTCAAAAGGCAGAACCTGCA	5B	45.15
Loci_S14_18086883	+	5BS_2240909	GATCTGCGGAGAAGCAGGCGGGCGGGTAGTGACATTGGAGGGGGATTCCTGCTTCCCTGCTGCA	5B	44.26
Loci_S14_16646590	+	5BS_648695	GCGGCGAGGAGGGAAGCGTACCTGGTGATGTCCTTGGAGACGGACCAGACGACGCCGTTCTGCA	5B	43.855
Loci_S14_37485413	+	5BL_10919446	TGCGCTCTGTCGTGCGTGTGAAGCGAGACATAGACGCATCCCAAAAACTTACATTTTAGCTGCA	5B	45.57
Loci_S14_50638026	+	5BS_203715	GCGGTGCCATGCTCGACGCAGCCGTGCGTGTCCGCCGACGCAACCATGGCGAGTACCAACTGCA	5B	45.99
Loci_S14_49432918	+	5BL_10876890	TGCAGCCTGCTACTACGCGCCGCGCGGCTGTGGCCCAAGCGACGCGGCCCACGGCCTGCGCGCT	5B	45.99
Loci_S14_33211358	-	5AS_1549190	TGAACCGCATCTTTGAAAATTTGCTCGCTTCTCCCTGTCTCAATTAAATTGTCAATTGTCTGCA
Loci_S14_26209235	+	5BS_2280096	TCTTAATCAATGAAATTGCAAGTCTTTTGACTCATTTAAAAAAAAGAATATGCCATCAACTGCA	5B	45.15
Loci_S14_40473196	-	7BL_6738778	CAAGATTGCTCATCCTGTCCTCGAGCAACTTCGCAAGGAGGACCGTGAAGCTAATCAAGCTGCA
Loci_S14_38215865	+	5BL_10864183	ATTGGCAGTAGCCTGCCCTTCCAGCCCGCTAACCGTGCTCGAATCCTATCTAAGAGGAACTGCA	5B	45.57
Loci_S14_69053572	+	5BS_2284267	CTGCTGTTAGTTGGATTCGATCCTCTTCTGCTCTTGTCCTTGACTCCGTGTTGCCTTTGCTGCA	5B	45.99
Loci_S14_31651789	+	5BS_387292	GAGGGCTTCACACCGCCTACCGATTCCTTCTTCCTCGCATCCTGGTTACATGGTCGTTGCTGCA	5B	45.15
Loci_S14_54074676	+	5BS_2263566	GGAGGACGAGGACGATGACCAGATGATGTTTCCCTTCCAATTCCGTGATGCTATAAAGACTGCA	5B	45.99
Loci_S14_65531466	+	5BS_2292677	CTTGGAGGCCGTCGCGCCTCCGTTCCGAGTCGTCGTTCTCCAGCAGAGCCATCCCTAAGCTGCA	5B	45.99
Loci_S14_5249270	+	5BS_2262746	TGCAGCATCACCCTTCTTTTCCGCCGCCCTAACTTTTTTACACCCCAGGCCTAGCAGGCGATAA	5B	13.27
Loci_S14_103121476	+	5BS_2273172	TGGTCCGCCACATTAGATGATGTTTCCGATCGGCCCATTTTTAGTCGTTTCTGGGTCATCTGCA	5B	46.76
Loci_S14_94086150	+	5BS_2234936	TGCAGAGTTACAGCCAAACCTACAAATTCGACTCGGATCGGATTGGGAGAATTTTTCGTCGCCC	5B	46.76
Loci_S14_75703533	-	5DS_2770756	TGCAGCAGGAGTTAATGCGAGTGAATATGAGTATCTTTTCGCAATGACAGATGGTACCTTGACT	5D	36.57
Loci_S14_8291591	+	5BS_2294391	CATGATTTTGTTCACTGATTTTCAGTTAACAGCAATCCATGATTTTTGTTCACAATGATCTGCA	5B	24.95
Loci_S14_77596248	+	5BS_2245740	TGCAGATGGAGATGGATGGATGAATCTCTCCGTAGATCTCACCCATCATCTCCTCTCTACTCAC	5B	46.76
Loci_S14_95899386	+	5BS_2276857	TGCAGGGAGAACATCACAGTCACGGTGTTGTACGGCAACATGGTGGTGGGATGGGTCCGCGTGC	5B	46.76
Loci_S14_141088024	+	5BL_10922543	ATCCACTAGGATGAAACCAGAGTTGACGCATCCGACTAAATCCAGCATCGTCCAGTGTGCTGCA	5B	48.275
Loci_S14_122487597	+	5BL_10797235	TATCCTATTTGCCTCTAATTGCGGCAAATTGTCGAAGGAACGGCATCCCCTATTTGGCGCTGCA	5B	46.76
Loci_S14_159257706	+	5BL_10837256	TGCAGCAAGTGTTGCAACGGTGTCGCCATGCTATGAGGCAGTGCTGCGACGGTCGTCGGCGTGA	5B	49.79
Loci_S14_150962779	-	5BL_10923173	CTAACTCTCCTAGTAGACCAGTCTGCTTTGCTTTGCTGCGTACGTGCGAGTGCATCGACCTGCA
Loci_S14_147805362	+	5BL_10876345	CAGCAATTTGACGCAGCCTGCGTTATATAGGGAATCCGCGATACAGGGCACAAATTCACCTGCA	5B	49.79
Loci_S14_155864177	+	5BL_10903258	TGCAGATTCATTGAAGAAAAGCGTGAGGCACACACAGCCTAAGAGCACGATTTTCCCTTGCTCA	5B	49.79
Loci_S14_139900766	+	5BS_2283214	TGCAGGCTATCGTGCTCTCACATCCCAGATAGACATGCACCGAGAGATTCATAGGCCTTAGCTC	5B	48.275
Loci_S14_158532118	+	5BL_10924568	TTGTCGCGCGAGGGGTCCGCCTCTGTTTAGCAAGTCCAGTACGCGTATGTCCATCCCTCCTGCA	5B	49.79
Loci_S14_152590652	-	5AL_2674295	ATCACCAATCCTCCCACCAGCCGACTAGCTGCCGTCTTCTTCCCACAGCTTCTTCCACTCTGCA
Loci_S14_139459444	+	5BS_2274549	TGCAGTGAACACCTTGATTGCTTGTTGCATTGTTGGACGGCATGATGGATTTGGTCCTATGCAC	5B	48.275
Loci_S14_162636189	+	5BL_10862015	TGCAGTACGTGTGTAGTACTTGTGGCTAGTCAGCTGGATATAGAGCTTGCTTTTTGTGATGCAG	5B	49.79
Loci_S14_177648357	+	5BL_10785138	GGCAAGTATTGCTGATTTTACCACGTAAACCGCCTATACAGAAGCGGAAGGTCCTGAAGCTGCA	5B	60.53
Loci_S14_178480846	+	5BL_10870335	TGCAGCCTCTCCAGCACGTTCTCCATGCTCACGTCCCTCCTAAGGCTCTCCTCGCACGCCTTCT	5B	60.53
Loci_S14_163756212	+	5BL_10810928	GCAAGACCCAGATATAGTAAAAACGAACGAAGGCAAGCACAAATGGTCAAAATTGGTGTCCGCA	5B	49.79
Loci_S14_165438196	+	5BL_10824686	CAGGGGCTCTCTAGATTCTTAATGTCATCTTCCCCCTGACAAATACGGCACTCCGTAATCTGCA	5B	49.79
Loci_S14_165864474	+	5BL_10797965	TGCAGCGAAGTGTCAACCTACCGCACATGTTCGATAGGAACTGGGCTGGCCGAGTTAGCTCTTT	5B	49.79
Loci_S14_165864451	+	5BL_10797965	TGCAGCGAAGTGTCAACCTACCGCACATGTTCGATAGGAACTGGGCTGGCCGAGTTAGCTCTTT	5B	49.79
Loci_S14_178169061	+	5BL_10875057	TTTAGCGGTCCTCGCGCCGTCGCCCTCGGGAGCCATCAGCCATGGACGACTCGGCCCAGCTGCA	5B	60.53
Loci_S14_177623187	+	5BL_10791167	TGCAGTGATGAATAAACAGAGAGGCAATTTTGGATCCCTTATGATTTGCCCGTACTTTGCTAAT	5B	60.53
Loci_S14_183002254	+	5BL_10918219	TGCAGGAGCCAATTAAATGTCTAGACTAGATTCCAAGTCAGTCGGCCGAACTAATTCGGAAATA	5B	60.53
Loci_S14_182999786	+	5BL_10918219	TTCATCACCTCCCTGGCCGCCTCGCGGGACGAGACCACGACGAGGCCGACCTGCCCCATCTGCA	5B	60.53
Loci_S14_183254545	+	5BL_10923349	AAAAAAGAGGTCGGGGGTTCTTTTTTATAAGCAGAGAAAATACCATAATTTTGGAAAAACTGCA
Loci_S14_92797214	+	5BS_2265006	TGCAGAACTAGAAGTACGATGTTGTGATGTGTGTGTGTGTGTATGTATATATACACTGGCGGAG	5B	46.76
Loci_S14_186682493	+	5BL_10866110	TGCAGTCTCTGATGTGAAGGCTGTCATGTTGGAAATGAACGCAGCAGATAGCGTGCAAACACCG	5B	60.53
Loci_S14_193182285	+	5BL_10906202	TGCAGCCGCAGGGGCGGGTAGCAGGATCAATTCTCGGGATAGCGGGAGAGATTTCAGTCAGTCG	5B	70.26
Loci_S14_189046450	-	5AL_608816	TGCAGGTCGCTCGCTCAATCACGGCGCTCCGACCATACTTCTCTTAGGAGCTCGTATCTTACAT
Loci_S14_181787318	-	7DL_3346550	TGCAGCGAAAAGACAACAGAGCCATGGGTGCTGAGGGCGGGCACTGGTGGTCGGCAGAAGGCGC
Loci_S14_183023758	+	5BL_10918333	TGCAGAACAGACTACAACTTCCCGTGCTCGCTTTTATCAGGCGAGAGCGGGCGGTCAATTCGGT	5B	60.53
Loci_S14_179136509	+	5BL_10870596	TGCAGCAACATCCATACGAAAAAAATTATCTTCCCTAGCGCCCAAGACCTCCAGATGATGCTAT	5B	60.53
Loci_S14_202731636	+	5BL_10921110	TGTAGCGCGAGCCTGTAAGGCTAAAAAAATGCGCGCTAGCCAAGTATCGAACCCAGGATCTGCA	5B	79.65
Loci_S14_148112041	+	5BL_10926582	TTAAAAAGAGGTCTGGAGTTCTTTTTTTATACAGAGAAAAAACCACAGTTTGCTCAATACTGCA	5B	49.79
Loci_S14_194589202	+	5BL_10839167	TGCAGTGGTGCCAACTGCCAAGGTGACGGAGACATACGCAATTCATCCATACATGTACGTGTAA	5B	70.26
Loci_S14_193244578	+	5BL_10907653	TGCAGAATTCTACCGCACTCTCCAACAGATCACTTGTTAATACGGTGAAAATGACAGCGGGTCA	5B	70.26
Loci_S14_198123208	+	5BL_10926584	TGCAGAGGTTCTCCTGTAGCTGAGGCATCATGCCGCCGTAGTCCATCAATATCACAGGCCGCAA	5B	70.72
Loci_S14_197132364	+	5BL_10817779	TGCAGGTAGAAACTGGAGCAGAAGAATAAACATTAACATGTGCAGAAAAGGCGTGATAGGATTC	5B	70.26
Loci_S14_194414008	+	5BL_10836949	TGCAGTCGCGTGTTCGAAACCCCCTCGCGCGGGAGTTTTCGTTTCGGTTGTTTAATTGTTCAAT	5B	70.26
Loci_S14_200822281	+	5BL_10926784	TGCAGCCGTCTCCCACGGGAATGCAGCCTCGCTCGTCATGTACACATAGTTTTTACAGCTGAGA	5B	78.74
Loci_S14_202691835	+	5BL_10919488	TGCAGCTCTGAACTCTCAACAGTAGCCACAGATGTTTATAAACCTCTTGGTGTCAATCATCGAC	5B	79.65
Loci_S14_181250997	+	5BL_10895087	TGCAGCATTAGATTCAAAAAAAGTTATGATTTTTCTGAACTATTCAAACAAATAATAATTATGA	5B	60.53
Loci_S14_205263072	+	5BL_10897598	TGCAGCAACAGCCACCACCAACTCCGATCAGAACCACCAGCAGAAGCCGAGAACACGGGGGACC	5B	85.98
Loci_S14_205975277	+	5BL_10794208	ATGCAGCAGGAGGGAGAAGTCCATAACTTGGAGTTGGAGTTAAAGACCAGGACGGCGGGGTAGT	5B	85.98
Loci_S14_203822663	+	5BL_10832188	TTCCGTATTAAATTCTCATAGGATTGTGGAGAAGCCGACAAGAGCCACCCAGCCCACACCTGCA	5B	79.65
Loci_S14_194728803	+	5BL_10841969	CCATAAACTGTGTCGTGGTGAGTTAAGTGATACCCATCTCTATGTTCCTGATGCTCTAGCTGCA	5B	70.26
Loci_S14_208371191	+	5BL_10925730	TGCAGTAGCTCCAGTCACTAACTAAGTAGATCAACAACAGGGGGGATCCAGGATCACCAATTGC	5B	87.82
Loci_S14_212342878	+	5BL_10882716	TGCAGTTTGACGTGCACGGTGTCGTCGCATTAGCACACGGCTGTATTCTATGGCAAGACGCAGG	5B	104.76
Loci_S14_204427747	+	5BL_10919868	CACGTTCAGCAGCCCCACCTACACCATTCCGCCATCAGCAGAGCTAACTAAGTAAGTAACTGCA	5B	84.665
Loci_S14_206238102	+	5BL_10800869	TGCAGCAATGACTCATATCAGCAGAAAACAATGATCAAGTTAGCCATGTACTACATGCAATGTG	5B	85.98
Loci_S14_209313006	+	5BL_10895904	TGCAGCGCGAGGGTTCCAGTGCGGTACCAGAAGCGGATCGGGGTGGAGGAGAGGGTGCGCAAGC	5B	88.24
Loci_S14_205988665	+	5BL_10794591	TGCAGTAGGGCCTCACGCCTTGATGCAGTATGCCCTCGCCGCCATCTCCGCCAATTGGAAGGAC	5B	85.98
Loci_S14_211026917	+	5BL_10852584	TCGTCGTAGAGGTGAGGCGCGTGTCACTCGCCATCCGCCCTGCCACTAACGACGGTCGCCTGCA	5B	102.24
Loci_S14_213707124	+	5BL_10793543	TGCAGAGCACCAAGTCCTCTTGCATAATTGAAGCGCCGTGCCATGCATCCAGATTCAGGGCCG	5B	104.76
Loci_S14_212342796	+	5BL_10882716	CCGCAGCTTCTCAGGAAGTGCAGCAATGGCCTCCTTCTTGAGCCTCAAGAGTGTTAACTCTGCA	5B	104.76
Loci_S14_213707085	+	5BL_10793543	TCAGCGAAGAGGAGCGGACGGTGTCTTGCCCGCTGTCCACTTTTTGCCTCTCTAGCACCCTGCA	5B	104.76
Loci_S14_222164249	+	5BL_10855730	TGCAGGAAGTGCAGCGCTGCCTGCACGCCTTCAAAGAGTCCTGCGACCGCGCCGAGGACCTCGT	5B	108.43
Loci_S14_208793378	+	5BL_10822911	CTCCGACGATCTGCTACTTGCTGACGGGTGGTTTCTGACGGTTGCGCTGCGTGGTGTGTCTGCA	5B	87.82
Loci_S14_208144823	+	5BL_10904991	GGGTGTTACTCTCAAGCACAGTGCCAACGAGGGAAAGCTTGCCGTCCACTTGTAGGTAGCTGCA	5B	87.82
Loci_S14_179451340	+	5BL_10884912	TGCAGCCGCCGCCGCCGCCACCAACCACCTGGGCGCACCTCCGAATCCGACCGCCGCTGCTGAG	5B	60.53
Loci_S14_219182854	+	5BL_10861283	CCTTTGATGTCACGTACATGCATGAGCGTCCGATCTACATCATATACGCGGCCTTATGTCTGCA	5B	105.65
Loci_S14_219154219	+	5BL_10860908	GAGGCCTCGCCGTCGAGGACGGCAGCTCGTGACGGCGCTCAGTTGGGTGGGGATCTTAGCTGCA	5B	105.65
Loci_S14_223587043	+	5BL_10799238	TGCAGTGGCCCATCGCCACACTGCCGTGCGCCCAAATCCGCCGACGAGGGAGCGCGGCTCCTGC	5B	108.43
Loci_S14_215180188	+	5BL_10714686	GCTCCCGAATAACCTCTGCTCAGTCCTCTGAACCAAGCTACCGAACACATTTCTCTGCACTGCA	5B	105.65
Loci_S14_219553592	+	5BL_10822041	AAGAAAAAGATCGATAGAATGGACTTGAATATGGATCTGATGTTCGATGTATGGCAGCCCTGCA	5B	105.65
Loci_S14_226703352	+	5BL_10878230	TGCAGCGGGAACCCAACCGCCGCCGCCCCGTCTCACCCCGAGCACTCCCACGGCCATCCTGAGC	5B	115.58
Loci_S14_186643290	+	4AL_7121769	TGCAGGAAAGAAACAAAATAGATTCGGAAGCTATTTCGGTCATACATTGTTCAACAAGATGTCC
Loci_S14_228799422	+	5BL_10892707	TGCAGTAGAGCTGTACAGGGCCTTGACAGTGGAATCTTCGATGCCAACGGCTCGGGGCGCGGCG	5B	118.23
Loci_S14_217229970	+	5BL_10902386	GCTGCCCAAGTGCGACGTCGTCGTGCTCAACATGCCACTCACCGACAAGACAAGGAAAGCTGCA	5B	105.65
Loci_S14_234074959	+	5BL_10795692	CTACTGCTACGTGGCACCCACCCCGAGCACCCCGCAGTGTACGTTGCCTTGCACACCTCCTGCA	5B	122.63
Loci_S14_223187065	+	5BL_10911804	TGCAGCAGCAAGCACAGAATCGCAATGCGGTTAGACAGACGGGACACAAGTGGGGAGGGGAATT
Loci_S14_220553186	+	5BL_10807613	GCTGCGAAAACAATTAGTTAAAGCAAATCCTCGCTTGATGCAGTACGATGTGTCGACGTCTGCA	5B	105.65
Loci_S14_226781378	-	5DL_4557471	TGCAGAAAAATCTTCATTTGCACGCTTAAGCTTCGCCTCCTAACTTTCATCGACGTGGTTAATC
Loci_S14_227990418	+	5BL_10763996	GGTGGCTGACCGTAGGTACCTGTACCTGCAAATCAAAATTATTGACTACTTGTAGTAAACTGCA	5B	118.23
Loci_S14_226827205	+	5BL_10851464	TGCAGCGCCCGAGAGGAGAACAGTGAACGAGAACGAGTAAACGTCGAAAGGAGGAGTAAATCGG	5B	115.58
Loci_S14_229273740	+	5BL_10917148	TGCAGCAGTGCAAATACGAAACTACTGTACGTATTTGTGTGCAGGCACAAGTGGTGCATGCGGC	5B	118.23
Loci_S14_237418997	+	5BL_10847960	GTACAAGCGACCACCAATTGCACAGGACGTAGAGAGATGTGGTAGAAGTAAACGTGATTCTGCA	5B	124.5
Loci_S14_237675532	+	5BL_10856733	TGCAGCCAAAAAGCTCCGCTACTCCCGCGCAATAATTGGTGCATACATGCATATGCAACCACCC	5B	124.5
Loci_S14_234169458	+	5BL_10819615	TGCAGGCAGGCCACATAGGTCTCCCGCGCTGTCGCCGCCGCAGCCGCCATCCGCCATGCACACC	5B	122.63
Loci_S14_257010432	+	5BL_10884909	TGCAGAGGGGCAGGCGGATGTCCTACGACCTCTTTGAGGGGAAAGAGGGGACATTGACGTTTCA	5B	150.6
Loci_S14_257770083	+	5BL_10904032	GGACAAGGTGGCGCGCGGCACGGGGATACAGCTGGGCTGGATCAAGCAAGTGTTTGTACCTGCA	5B	150.6
Loci_S14_244201442	+	5BL_10836510	TGCAGAGGAAGCCAAGCTGTTACTTCAGTTTCTGAGGCAAGACCAAAGCATTGATAAATCGATG	5B	134.18
Loci_S14_258358007	+	5BL_10923712	TGAGTTGTAACCCCTTCGCTGCTGTCTCCTGGGAAATCCAGATGCAGTCGGGTCATCGCCTGCA	5B	150.6
Loci_S14_237778313	+	5BL_10860721	TGCAGAAGGTGCCTTCGCAGCAGCACAGGAATCCCAGCAGCCCCACCTTCTTGCGGCACGCCGC	5B	124.5
Loci_S14_248815791	+	5BL_10901436	TGCAGTGTTACACACCGTGTCCTACATAGGCGTCGGATTGCAACATGGTCCATGTTTCGTTCGT	5B	135.05
Loci_S14_246854647	+	5BL_10921689	TGCAGATGGGTTCCATGCAATCAAACCCCTTCGTCAGCACTCAGCAGCATCGCCGTGGACTGCA	5B	135.05
Loci_S14_258168656	+	5BL_10854475	CGTCGGAGGGGCTGCGGCAGGGCGACAACCCGCTGCACTTCTCGCTGCCGCTCTTCATCCTGCA
Loci_S14_263078145	+	5BL_10840305	GATGATCAGAAAGCTGGGTGTAGCAACGGCGATCGAGAACGGCAGATCAAGCTTTTCAGCTGCA	5B	160.77
Loci_S14_236729118	+	5BL_10916609	GCGCGCGGGTCTTGTTGATGGTGATGCCACCGAGCGACGACGAGTCACCGCCGAGAGCGCTGCA	5B	124.5
Loci_S14_261829571	+	5BL_10858767	GTGTGCAGGGGTGCGTGCGTGGGATTTCATCGATTCTACGTATCTCTAGTTCTCCAGACCTGCA	5B	153.2
Loci_S14_261460589	+	5BL_10922184	TTGAGTTAATAAAAGCGCCTTTCATCGAAAAAAATCAAGAGGGAACTCTATGGTGCATGCTGCA	5B	153.2
Loci_S14_258620331	+	5BL_10838888	CTGGAATTCCCCTCCAAACTGATGATATATCGCTCTGGCAACTGTCGTTTTTCCAACTCCTGCA	5B	150.6
Loci_S14_257053389	+	5BL_6068688	TCCACTGCAAACTCTTATCACATCAACCCACTTTCTCAAGTTTCCTAATTCTTCTTCTACTGCA	5B	150.6
Loci_S14_263334283	+	5BL_10921419	ACCTCGATCCCCTCTACATCGACCCTCTAGCGCACGACGCGCCTTCGAACGATTCCAGGCTGCA	5B	160.77
Loci_S14_264545369	+	5BL_10845914	TGCAGCAGGACGCCTGGGGTCGCTCAGCTGCTCGCCGCACAGGACGCAGTACTCCTTCTGTTTC	5B	161.615
Loci_S14_263706483	+	5BL_10860191	AAATATGATCAGTGGTGTCCTCCTCTTAGGTCGCACAGGAGGCATGAAAGAGGATGTTCCTGCA	5B	160.77
Loci_S14_265305840	+	5BL_10864849	ATCTGCCGCCCAGGCAACACGCCGCTGCGCAGATGCCACCACTTGCCCGTGGCCGTGACCTGCA	5B	162.46
Loci_S14_266927412	+	5BL_10881156	TGCAGCAGCTTCGATCTCTCATCAGCTTGTGTATAATAGTACCTGACTCGTTGCACATCGATCG	5B	170.89
Loci_S14_266927399	+	5BL_10881156	TGCAGCAGCTTCGATCTCTCATCAGCTTGTGTATAATAGTACCTGACTCGTTGCACATCGATCG	5B	170.89
Loci_S14_265092485	+	5BL_10879225	GTTCGCCGTCAACTTTTTGATCTGCTTTGCACGTGTGTATTTCTAGCGTGCCACTTGGGCTGCA	5B	162.46
Loci_S14_266958134	+	5BL_904155	TGCAGAGCCGATGGAGCCCTCAACGAAGCGAAGAGATGAAGTTGCTAGCTGACGAACCGAGAGT	5B	170.89
Loci_S14_266958126	+	5BL_904155	TGCAGAGCCGATGGAGCCCTCAACGAAGCGAAGAGATGAAGTTGCTAGCTGACGAACCGAGAGT	5B	170.89
Loci_S14_265231903	+	5BL_10852731	TGCAGATTGCTTAGCAAAACATTGTTGTAACTCTAGATCTTCTTCTTTCTGGGAATCCTCGATC	5B	162.46
Loci_S14_266709063	+	5BL_10791022	TACTACTAGACTTGCAACTGACCCGTTGTTGCATTCTTACAACCGCAACAACTAGTCTACTGCA	5B	170.89
Loci_S14_266410732	+	5BL_10889552	TGCAGAAACTTGGGAGTGACTCAATGTCTGTACGTACGAGCAGTTAGTGGAGAGATTAGATGGC	5B	162.46
Loci_S14_232090480	+	5BL_10925931	GGAGCTCCTAATTTTTCCTTTTCTTTTTTGACATCAATCCAAGGCTGTATTTACTTGAGCTGCA	5B	119.02
Loci_S14_269313739	+	5BL_10791774	TGGGTGCTGCTCGTGCTCGTGCTCGGCGCCCCCGCTTCCCCGACTTCACGGCCACCTGCCTGCA	5B	171.68
Loci_S14_246413076	+	5BL_10908775	TGGAGGCCGTGCAGCAGCTCAGGGGCGGCAATGGCAATGGCAATGGCAATGTGCTGCTGCTGCA	5B	135.05
Loci_S14_269313806	+	5BL_10791774	TGCAGGTGAGAATAAAATTGCCTGCCGCCCTTCTGCCAGTGCTGCACGGTACACACTCTGATTA	5B	171.68
Loci_S14_267388016	+	5BL_10919909	TGCAGGAGGATGGATGGATCTGATGGAGAGGAGGGACGTTGCAGGAGTAGGGAAAAGGGGCGGC	5B	170.89
Loci_S14_270018322	+	5BL_10926671	CCAGTAGCATGGTTCATAAACACCGACTTGTAGCAAGCCATGGAACACGGTGGCTCTCCCTGCA	5B	171.68
Loci_S14_270643990	+	5BL_10903115	AGCTAGAAGGCTATGGCGTGGCCAAGCCCGTGGTAGCGCACATATGCAGTGACGGAGATCTGCA	5B	171.68
Loci_S14_267496574	+	5BL_10923008	ATTCCCAGAACACCAACTCTTCTCAACAAGTACATGGTCGCGTCCGCGGCTTTGTAGTCCTGCA	5B	170.89
Loci_S14_270359817	+	5BL_10889966	TATTAACAGTAAGAAAGAAAGACAGAGCCCAAATTTTGGCGTGTTGATGGGCCCTGCATCTGCA	5B	171.68
Loci_S14_271143973	+	5BL_10918507	TGCAGAAACGACGAGAGCCGTGTGCACGCAGTAATGTTTGGGATCACACCATCGTACTGATGCC	5B	171.68
Loci_S14_269391276	+	5BL_10746419	TGCGCGGTGTTGGTTGGAGACTGGGAGGCAGCTAACGGCCCCCGTACAACACGCTGTAACTGCA	5B	171.68
Loci_S14_271684397	+	5BL_10925543	TGCAGGTTGTTAGAGGACTCCTCGCTCAAGATCAATGCACATCATTCTGGGATCCAGGAGCTCA	5B	171.68
Loci_S14_270906880	+	5BL_10913640	TGCAGTAGCCACAACTTGCAGCTTTAGCCGTGTGCGTGCATGTGTGTGAGAGGTCAGCAATTCA	5B	171.68
Loci_S14_272476593	+	5BL_10866911	CAAACCTGACCGATGTTTATCTTTATGGTATCTACCCTGAATGTGATCTGAGCTGGACACTGCA	5B	171.68
Loci_S14_270929690	+	5BL_10913721	CGCAGTCTCCTCATGTATTTTCTATCGACTACTAATACAAATCGACACCATTAACTACACTGCA	5B	171.68
Loci_S15_66115863	+	5DL_4549933	AGGTACGTAACACGCCACGCTGATGCCGCCGTGGACAAAGACAGACCCGATGACCGCTACTGCA	5D	49.71
Loci_S14_269966110	+	5BL_10876715	TGCAGAGTCAGCACAGGGTCTAGCTTATCTGCATTCACAAACTCATATGAAAATATGGCATGGT	5B	171.68
Loci_S14_270338572	+	4AL_7030653	TGCAGAGATCGGAGATGGAACAGGAGGGCAACGCCGATGGGCTCGATCGGCCAACAGTACCTCA
Loci_S15_18781231	+	5DS_2735464	TGCAGGGGCTGGCTTTGGGTCGGGCACTTCGAACGACCTTGGCAGCACGGAGCCTGACCGCTCC	5D	29.53
Loci_S15_119535485	+	5DL_4607882	TGCAGTGCAGCAGTAGTACTACGTAGCCTAACTACTGGTGGGATGGGCTGTGCATGCGTGTGAG	5D	104.84
Loci_S15_26299433	+	5DS_2730791	ACGGGTTCCTGCATTCCAGGCGAGCCAACCTGTTCCGACGAGGCCAGTGAGAGGGAAGTCTGCA	5D	36.175
Loci_S15_109126168	+	5DL_4506887	GCATGTGGATCCACAACACGCCCTGCACCGTCATGATGATGCCCGTGGCCACAGGGATCCTGCA	5D	75.45
Loci_S14_271965160	+	5BL_10843877	GTACGGAAGTAGTCGACCGTCGGCTTCTTCTTGCGCCACGCCTCGTAGGGCATCATTCCCTGCA	5B	171.68
Loci_S15_121115198	+	5DL_4499308	GAGGTGCCACTTGGTAGTATTTTATAGGAATTGCAGGCGTGGAATAAGTTGTAAATTACCTGCA	5D	106.55
Loci_S15_143849002	+	5DL_4550588	GCGTCCACGTCGACATCACGGTTGCCAACGTTGCCATGCTCCGCTGCGCCGCGCGCTACCTGCA	5D	182.83
Loci_S14_272571071	+	5BL_10809996	GCCTCGCCTGCGCGGACGAAGGCCCTCTCCTCACATCTTCCCGTCGTCGACGAGAACACCTGCA	5B	171.68
Loci_S14_272386565	+	5BL_10860035	CGCCGTAGCGCCGCCGCCTCCATGTCACCCACGCAGCCGTGAAGGCCCCCCATCTTAACCTGCA	5B	171.68
Loci_S15_150852009	+	5DL_4580136	TGCAGTAATTACATACGGTGATACGGATAGATGAGCATGAAAGCAACTCCAAGGAAACTGAAGC	5D	200.58
Loci_S15_151575949	-	5BL_10804048	ACAATCCTTGCATTGATCATAATATGCACACATTAGCACACAGATGCATGCATCAGTCCCTGCA	5B	160.77
Loci_S14_267618471	+	5BL_10924216	TGCAGTTTATATGAACCTTCTCTCTTTCTCTTTCTCTTCCTCTTTCAGTCAAATGCGTACTGAA	5B	170.89
Loci_S15_155102286	+	5DL_4526469	TGCAGAGTAATTCAACCATGGCGATTTTCAGTATGTAATCGTCTACTCCATGTGGTCCATCCAC	5D	222.38
Loci_S15_152835666	+	5DL_4606072	TAGGCAGGATCTTCAGGGGGGGCAAGCAGAAATAATGGATGTTTAGGGGGGTATGGCCCCTGCA	5D	200.58
Loci_S15_149801612	+	5DL_4579793	AGTGCATGTCAAACTAAATGTGGATGCAGCATCCTTTGTTGATGATGGTATCGGTGCTACTGCA	5D	200.58
Loci_S14_270081127	+	5BL_10880072	ATATCTTCCCTAAGTGTGATCTGAGCTGGACCCTATTTATCCTTGAAGCTGCACCTGCCCTGCA	5B	171.68
Loci_S15_154202286	+	5DL_4551232	AGCCATGGATGGAACATGCACGGCAGATGACAAGAACCGTGTGTACCGTGTTATGTGTACTGCA	5D	221.46
Loci_S15_155770951	+	5DL_4571950	TGCAGGCGACCAAACAACGTGCAAAATATGACCTAGAGCGTGCATACCCTTAAACAGGAGCCGA	5D	222.38
Loci_S15_157169482	+	5DL_4554741	TGCAGCCTTACTTGCAGTCAGTCGCAGATGGAGGGGACTGACTATGTGTGCTGGTTTCTTTGTT	5D	222.38
Loci_S15_156193983	+	5DL_4604449	TGCAGGCCAGTCCATGGAGAAAAAACTGATTTTTTCTGTACAACTACAAAATTAATTTGCTGCT	5D	222.38
Loci_S15_157901356	+	5DL_4504561	TGCAGCTCATTGCACAACAACTTGAGAAGCAGACGTCGTCAGTTTCTTCAGTCCCCGCCTGCCC	5D	222.38
Loci_S15_155518335	+	5DL_4578087	TGCAGGCAGGGCACGGAGGAGGACACACGGAGAGCAACCTCCGTACCGCGCCCGTGAACGCGTC	5D	222.38
Loci_S15_156227918	+	5DL_4561439	CTCCAGTGTTCTACAGTAGTACCAAGCTCGTCAAAACTCTCCAATCTTTCAGTAATCAACTGCA	5D	222.38
Loci_S15_155689497	+	5DL_4569059	CTGGTGAAAATAATATTGGTCAACGATCGGTTTCCAGCACTGACACGTAGGGTCCCAGACTGCA	5D	222.38
Loci_S15_158071644	+	5DL_4512562	TGCAGAATCTCATGTTGAAAAACCTGAGCTTATCGCAAGCCCTAATAAGGTCGGTGATGTCGGA	5D	222.38
Loci_S15_158271390	+	5DL_4518052	GATGGGGGTGATGCATGTATGTAATGTACCTGCGTGCTGATTCCCCACCACAACCACCGCTGCA	5D	222.38
Loci_S15_158302453	+	5DL_4605199	TGCAGCAACCGTAAGCAAGCTACCACAGCTGCTGATTCCATGCACATGCATGCATGTGAACCAA	5D	222.38
Loci_S16_577182	+	6AS_4428403	TGCAGCCTCGCGGAATGCTTGAAAAACATCGATGGCAATTGCAGTGCTGTCGCACGTCGTCGTG	6A	0.89
Loci_S16_228561	+	6AS_4401621	TGCAGAAGCCGTGACTCCACTTAGTACGCAGAGTGCAAATCATTCCTTGGCTACAACAAATAAC	6A	0.445
Loci_S15_160046618	+	5DL_4470563	AGCTTGTGCGTTTTGATATGTTCCATTTCGTCGCCGATGACTCTGCATGCATCCTGCCTCTGCA	5D	223.24
Loci_S16_339243	+	6AS_4356487	TGCAGATCTCGATACGACAACATGTCACATGGTTTGGTTGTGCTGACTCATCAACCATGTGATG	6A	0.89
Loci_S16_339241	+	6AS_4356487	TGCAGATCTCGATACGACAACATGTCACATGGTTTGGTTGTGCTGACTCATCAACCATGTGATG	6A	0.89
Loci_S16_1064804	+	6AS_4422989	TGCAGTACAACGTGGTGTCGACGGGACAGAGACTGGACCCAGCTGGGATGCGGTCCATGGACGA	6A	2.72
Loci_S16_761492	+	6AS_4372942	GAGCGACAAAGAAAATATCGAACGAAGCTGACTACAACGGCACGAAATCCTATTTGGCGCTGCA	6A	0.89
Loci_S16_338655	+	6AS_4356487	TGCAGATAGTGAAGCCACACACAAGAAGCAGAAATAAGTTAGGACAACAACTTTTCCTGACTGA	6A	0.89
Loci_S15_156266308	+	5DL_4533744	TGCAGATCACTTTTGGCCCCTTCTCCTTCTGGATTAATCAAAAGCAAAATTTAAGTGCAGCCCG	5D	222.38
Loci_S16_1335957	-	6AS_4364007	TGCAGGTTCATCAAAAGATGCAATGACTTCATGCACTAGCGTTGTTGTGCACAAGCACGAGATC	6A	2.72
Loci_S16_2523731	+	6AS_4427795	TGCAGCCTCCCCTAATGAAGATCCTCGTGTCCCACTGTTGAGTCGCCGATGAGAACACATGGAT	6A	4.36
Loci_S16_2523696	+	6AS_4427795	TGCAGCCTCCCCTAATGAAGATCCTCGTGTCCCACTGTTGAGTCGCCGATGAGAACACATGGAT	6A	4.36
Loci_S16_5034804	+	6AS_4401290	TGCAGGCCCACTCTGTGCCGCCCTGCTGCTGGCGACGGCAGTCGTGCTCCTCGTGGTCGCCGCG
Loci_S16_2937844	+	6AS_4390751	CCGCCTGAATGAGACAGAGGATCGACCTCGCTTCGGGGCGCACACACTGCAAGCACATGCTGCA	6A	4.36
Loci_S16_4655055	+	6AS_4428447	TCTATTAGTGGGAGGTGCGAGGATTTGTCCTGCCTCATCGTGGGCAGGAGGGAGGATGGCTGCA	6A	13.935
Loci_S16_5339380	+	6AS_4339635	TGCAGCTTGATGGGTTATACAAGGTCCAGTCAGTGTTGTTCGAAGAAGATGCAACGCCCAAGCT	6A	23.36
Loci_S16_4582016	+	6AS_4336957	AGCTCCTGTTCATCCCTGCTCTGGACTCTCCAGATAGCATCCCCGCGGAGAGGTTCTCGCTGCA	6A	14.77
Loci_S16_1912877	+	6AS_4354844	TCAAATGAGAAGCCAAGTGGCAGCACCTAACCAGTCAACTAGTCCTCAAGGTTCTCAGACTGCA	6A	4.36
Loci_S16_3177405	+	6AS_4398238	TCTTATATAGGCCAAAACCAAATTGATGTCGGCACATGTCATGTGAGTGGAATAATCGTCTGCA	6A	4.775
Loci_S16_5372988	+	6AS_4343628	TGCAGGGAAGCCCTGCGCCACCTGAGACCCGTGTGCGAGGGGGAGGAGGTCCCGCCATTGCCAA	6A	23.36
Loci_S16_4196814	+	6DS_2067626	TGCAGCGCCAAAAGTGGAGGAGAAAGTACCTGCCAAGGCTCCTGAACCAAAGGCCCCAAAGGCC
Loci_S16_1336470	+	6AS_4389697	ATTCGGGCTCTTGACGCGTGCATTTCTTTGGGATGTAGCGTGGTAGAAATTATGTGTCGCTGCA	6A	2.72
Loci_S16_6622311	+	6AS_4354010	TGCAGCGCGGCGTAGCTGCTGCCGCTCATCTGGTCCCCGACGAAGGCGCCGTGCGACGGCGTCA	6A	31.93
Loci_S16_603781	+	6AS_4428782	TGCAGCAGTTGTTGGTGAGTATTTTGGTTTGGCAAATCTCATTTGAACCTTTACTAGCAATTGT	6A	0.89
Loci_S16_3156674	+	6AS_4379735	GGAAGTTCTCGGAGGACCCGAAGAGGGGCAAGCAGTACTCCAGCGTGGAGACGATGGATCTGCA	6A	4.36
Loci_S16_7535985	+	6AS_4372029	GTTGTTCAACACCGACAGCAGTTAGGCAGCGCGCAGGGAACTACAGGTCGACGCGGGTGCTGCA	6A	31.93
Loci_S16_7290157	+	6AS_4383167	TTGTATTGAAGCGCAAAATAGGATATGTCGGTCCAAAGAGTGGTGAACAGTATTTGGCACTGCA	6A	31.93
Loci_S16_7290170	+	6AS_4383167	TTGTATTGAAGCGCAAAATAGGATATGTCGGTCCAAAGAGTGGTGAACAGTATTTGGCACTGCA	6A	31.93
Loci_S16_6537500	+	6AS_4331573	ACAACTAAGATAGACGCGCTTTCCATGAACCTGGAGGCGCATTATGACTACCATAAGTACTGCA	6A	31.93
Loci_S16_6084852	-	6BS_2821163	CTGCGGTCGCGTGGGAAGAGGACACGCGCACAGGACGGATCCCAACTGAAAATCTTGAGCTGCA
Loci_S16_5931316	+	6AS_4405185	ATTGGGCACATGCATGAACTTTTGCATGCACACGGTTGCAAGGCACAAACCTGCTCGGTCTGCA	6A	23.36
Loci_S16_10962896	+	6AS_4359217	CATTCCAGCTCGTTGGTCGTACACTCGGGGATACGAATATCGCTGCTGCCACCCAGCTCCTGCA	6A	40.24
Loci_S16_13415056	+	6AS_4386773	TGCAGCAATAACTTCAGACTCCGAGTCTTCTGGTAGCATTGTTGCACGTATACTTTTTCTTGAG	6A	40.24
Loci_S15_157267477	-	1DL_2286311	TGCAGTAAACTTCAGACAATGATTGCCATTTAACCATAGCACCCCAGATCCAGCCATGGCCTCA	1D	55.37
Loci_S16_19072856	+	6AS_4360020	GCGGTGACCGCGACCTCCAACTTGGCCCTGTCCGAGAGAAAGCGGAGCATCATGTTCCCCTGCA	6A	49.22
Loci_S16_22080059	+	6AS_4384374	ACTGTCGCTGGTGCGTCGTCTAGTGGGATCTCCACCATGGAGTTGCCGCCCTGCTGCCGCTGCA	6A	49.22
Loci_S16_22080045	+	6AS_4384374	ACTGTCGCTGGTGCGTCGTCTAGTGGGATCTCCACCATGGAGTTGCCGCCCTGCTGCCGCTGCA	6A	49.22
Loci_S16_5749527	+	6AS_4394781	TGCAGAAGATGTCGGCATGCAGCCTCGCGGCGTCCCGCTGCGTCTGCAAGGCATGGCGCGCCGT	6A	23.36
Loci_S16_5749546	+	6AS_4394781	TGCAGAAGATGTCGGCATGCAGCCTCGCGGCGTCCCGCTGCGTCTGCAAGGCATGGCGCGCCGT	6A	23.36
Loci_S16_24998762	+	6AS_4367174	TGCAGCACACACCAGCAATTAAAATTTGCACACCAAACCGTGCCACTATCTTAGCACTGAAAGG	6A	49.22
Loci_S16_10946965	+	6AS_4359217	TGCAGGCAAACCAACAGATTCCGCTTCCTTTGTGCACATGTTGTTTTATGCAATGTCACACCTA	6A	40.24
Loci_S16_19375292	+	6BS_2928436	TGCAGTCTTGCGCATGCTGACGCGGGCCTCACCGAAGAGAGCCGATGACGACACGTTCTTCACC
Loci_S16_19375310	+	6BS_2928436	TGCAGTCTTGCGCATGCTGACGCGGGCCTCACCGAAGAGAGCCGATGACGACACGTTCTTCACC
Loci_S16_47035678	+	6AS_4431628	GGAGAGTCAGACAAATCAGAGCGTCAACCTCCCTGCGGTTGCGTGCTGGAACAGCATGACTGCA	6A	60.96
Loci_S16_33226117	+	6AS_4391504	TGAACGCACCGAAGCCAACAATCGAAATCATAAAGCCATCAAATGCCGCGGGAGAGAGCCTGCA	6A	53.81
Loci_S16_94542206	+	6AL_5775857	TGATTCTCATGTTGCTGCAAAATTCCCAGCAACATCACCCACTGTCACTAGCAAAGCAGCTGCA
Loci_S16_97391024	+	6AL_5780442	GTTCTTGTTGCACGTAGCTTCAGGAGTGCCTGTGCTGCGTATGACTCTTCCGAGCGGGCCTGCA	6A	60.96
Loci_S16_50275005	-	6BS_1909207	TGTTACCGAGCTCCAACTTCATAACGCGGGGCTCCATGGTACGCTTCATGCCTTCTACTCTGCA
Loci_S16_75943259	+	6AL_5829332	TGCGACGTTGCAGTGGGGATGCATGCGGCATGCAATTTACTTGGTGTGGGCAGGAGGTTCCGCA	6A	60.96
Loci_S16_145823665	+	6AS_4394696	TGCAGCATGTGTGGTAGTTGTCTTCAATTTATGCTCTGTCTCTTTGCTGCTTGCTATAAATACC	6A	62.7
Loci_S16_168275364	+	6AL_5816492	TGCAGAATGCGCCCACTCGTCTCTGCTTTCTCCACTGTCGCTTGCTTCAGACCGAACCCACGCA	6A	65.24
Loci_S16_145281207	+	6AL_5771413	TGCAGGTTTTTGGAGCAGAGCCGCAGGACAGACTGCGCTGGGCTCTTAGTAGGAGTATTGATTG	6A	62.7
Loci_S16_150663555	+	6AS_4382712	TGCAGCGACCCGAAAAAGATTCAGGTGAGCCCTGGCGACTACTTTGGGCTACCAGCAGCCCAGT	6A	63.1
Loci_S16_131005045	+	6AS_4404388	TGCAGAAAGAAAAAGAATGTACAAAGCAAATTAACGTAAAAAAGCATATATGAATTCATGATGA	6A	60.96
Loci_S16_154516738	+	6BL_3417349	AAGACTCCACTAGACCATCCGAGAAAATTTGGCATGCCTGCACGCAGTTCAGCTGAACCCTGCA
Loci_S16_154516772	+	6BL_3417349	AAGACTCCACTAGACCATCCGAGAAAATTTGGCATGCCTGCACGCAGTTCAGCTGAACCCTGCA
Loci_S16_118962189	-	6DS_2083194	TCAGCCAGCTCAACGGACCGCTGCCCGAGCTGCCATCTTTGGTTACCGCCGACAGGCCTCTGCA
Loci_S16_177446788	+	6AL_5823656	TGCAGCAGCAGGAGATTGCACTAGGTCAGGTAGATTGGATTCAGGTTTGCCTTCATCTCTGCTT	6A	65.24
Loci_S16_187989261	+	6AL_5786857	TGCAGCCGCGGCCACATGCGATGCGAGCGCGACACAGCTGACGCCGCACGGCCCCCCCTCCCAA	6A	67.92
Loci_S16_183416886	+	6AL_5833825	TCCATGAGCCCCCAGCAAGCCGTGCGCGAGGCTCAGCAGCAGCACCGAAACCAGTGCAACTGCA	6A	67.92
Loci_S16_8917119	+	6AS_4415310	GCCATGTCGTTGAACTACGGTTGCCATCTCGGACAACTACAGTTGCCATGTTTGCTGAACTGCA	6A	38.835
Loci_S16_143466155	+	6AS_4405260	ACTTGAGTTTCAACAACTTTTATGGAGAGATACCACAATCAATCTGCAACCTGACGAACCTGCA	6A	60.96
Loci_S16_188244505	+	6AL_5789125	GGACGGCACATGGCCAGGCGAGACGGACAAAACCCGATCGATCATCGTCCGCACCCACTCCGCA	6A	67.92
Loci_S16_183700685	+	6AL_5834726	TGCGGGATCTGAGGGAGCACACCCTTTTCCATTTGATGTACAGCTCCCTGCACTCACCACTGCA	6A	67.92
Loci_S16_185908086	+	6AL_5830701	TGCAGTGCTTCGAGGCAGCTCAACGAAGCACTAAGTTGCCGTTAGATGCAGATCCAACAGCCG	6A	67.92
Loci_S16_196079652	+	6AL_5820757	TGCAGGCGCTTCTGTCGGCATTTTGGTTAGTCTTGTTGGTTTCCTTGGGGTAGAAGTGATCCGA	6A	88.17
Loci_S16_191359430	+	6AL_5804231	TGCAGCCTACGAACTACCCAACCGAATGCGCTTGTTCTCATGCTCTCTCTTGAAGAAGAGAATG	6A	67.92
Loci_S16_195113824	+	6AL_5810407	AGAGTAATGCGCTGCGAATCAGATGCCATTGCTACTAGTGTGGGGAGCACGCACTGGGCCTGCA	6A	76.8
Loci_S16_18230487	+	6AS_4350294	TGCAGCGCTTCCTGCCCAAATCCCCTCGCAACCCACGCCGCCGTCCATGCGCAACAACTCATCG	6A	49.22
Loci_S16_198229371	+	6AL_5813373	TGCAGTTAACTGCACCTTGACATCCCGTATGTGTGTTAATTAGAGAAGATGGCAGGGTGTTTCC	6A	88.17
Loci_S16_195893340	+	6AL_5814640	ACGGCGTTTCCTATTTAGTGCCGCAGACGCCCGTTTGAGTGCATTTCGCAAACTGGCGCCTGCA	6A	88.17
Loci_S16_192759924	+	6AL_5760352	TGCAGAAAACGAACATTATCGCATACATCTAATCATATCAAAACTATATGTGCTGGACAACATT	6A	76.8
Loci_S16_198748182	+	6AL_5833125	ACCCAACGCCAGCAACGGGGACAACCAGCAGAGGAGCTAGGCACAACAGAATGGCGGCCCTGCA	6A	118.54
Loci_S16_198736280	+	6AL_5768691	TGCAGTTAGTAGGCCTTGAGCGCGTGGCCTGTTTGCGCAAAGACGAAATATTTGTGCAGACGAT	6A	118.54
Loci_S16_201716858	+	6AL_5753558	TGCAGGAAGATGCCGCGCTGCGTCATCTCTTCTTACGCGCTCGGTCGAGGAGCAGGAGACGACG	6A	126.65
Loci_S16_199359368	+	6AL_5830501	CACAACACGCTGTCTGCCGACACACACTCTGAGGTATGGCGGTCTTGGAGTGGCCATGGCTGCA	6A	118.54
Loci_S16_198488197	+	6AL_5754989	ATACCGATGCTTCGATGATCACGGTCAACTTCATTGATGACGATGTTAGCGGGCTCCAGCTGCA	6A	118.54
Loci_S16_197529969	+	6AL_5773937	TGCAGGACGACACGTAAGCGTACGTAGCGGTCGTCTTTCCACACAAGTGGTTTTGAGCAGTCGC	6A	88.17
Loci_S16_198296223	+	6AL_5747577	AACAATGATACCACAGATACATAGAACAGCATATTATGATCTTCATAACTGTAATAATGCTGCA	6A	88.17
Loci_S16_202437031	+	6AL_5788082	TGCAGCAGATGTGAATCGGTCTCAAGGCAAATTCGGATCGCCCCTAAATGGTTTGCCAGCTCCA	6A	126.65
Loci_S16_203160936	+	6AL_5830727	TGCAGCTTTCCTTCCGTTTGATTCGTTGGTCATACGTACGTACAGTACATATCTTTTGGCCTTG	6A	127.45
Loci_S16_197872823	+	6AL_5801261	TGCAGTGTTGTTGATTAATCACAGTACATGGATGAAGCTCAAAAGTTTGAAAATTTTGCAATAC	6A	88.17
Loci_S16_200859125	+	6AL_5745061	AGACTCCAATCAGCTGCTCACTTCATCGAGCATGCGGGGGCAGCTAGCATGGCAGCACGCTGCA	6A	118.54
Loci_S16_195820077	+	6AL_5779782	GATGTAGAGAAGTGGAAGAAGAATGTCCGTCTCCCGTATATTTTAATTATCCGTGTATTCTGCA	6A	88.17
Loci_S16_205046354	+	6AL_5833404	TGCAGATCTGTCATGGATAAGAGAGCAGCTAGTAACGACTACATCAACTAATATCACAGTATAG	6A	134.15
Loci_S16_204690965	+	6AL_5755187	TGCAGATGCGAGGCAGGAGAGGGTGATCGGGTGATGGGTAGCAGTCGGTAGATGGAAACATGAG	6A	134.15
Loci_S16_203967777	+	6AL_5305051	TGCAGGCGATGAGGCAAACATATAATACCGTTCTGCATTTGAGGTTGAAAGCAAACCTAGGCTG	6A	133.31
Loci_S16_204364280	+	6AL_5806586	TGCAGCAGCAGCTGCTCGAGGACCTGCACGAACTTTGGGGTTGCCTCTTGTCTGAGACACGCCG	6A	133.31
Loci_S16_205466563	+	6AL_5796433	TGCAGGCACCAGTGACCAGTGGAACAAACAGATCAGCGACTGATTTCTACACACAGGTGCTGAA	6A	134.15
Loci_S16_205466579	+	6AL_5796433	TGCAGGCACCAGTGACCAGTGGAACAAACAGATCAGCGACTGATTTCTACACACAGGTGCTGAA	6A	134.15
Loci_S16_205005085	+	6AL_5833156	TGCAGGCAACTTCACATCTTTCCCGAGAACATCATCACTCAGAAAGACATGCGACATGGCAAGA	6A	134.15
Loci_S16_205984984	+	6AL_5748382	TGCAGCCTGCGCTTGAAACTGAGAGCGAAAGAAAGGTAATTGCCCTGCTACGCCAGCAGTTACT	6A	134.15
Loci_S16_206009094	+	6AL_5748517	TGCAGGCCGTAAAATGGGTTGCGTTGAGCCGTGCTTGGTCGGGTCCACTCGACAGTCGGCACCG	6A	134.15
Loci_S16_199069748	+	6AL_5819489	TCGAGTAGCACCGCAATTGACGTCACCTATGTGTTATCGCCATCACGTTTCCACAATCCCTGCA	6A	118.54
Loci_S16_191155035	+	6AL_5802989	GGGAGGCAGGGGAACCCTAGACTTTTCTTGAGGAGGAGGCTCTGTTCGGGTCCCAAGTACTGCA	6A	67.92
Loci_S16_205751031	+	6AL_5697330	CCTCCCTCGTCTGCAAGACCTGGAGCCACATCGCCAAGGTGAAGCTCAAGCGCTCCCTGCTGCA	6A	134.15
Loci_S16_206191948	+	6AL_5785495	AAGGAAACACTGGACTGGACTAATGGGCTAGTGGTACAGTAGAAACCACTGCTTTGCTGCTGCA	6A	134.15
Loci_S17_1665427	-	6BS_3043110	TGTATTGTCATCGATGACTCAGTGGTGGGACAAGACGACCTTTGTTCGGGAAGGGGAGGCTGCA
Loci_S17_4164234	+	6BS_2997119	TGCAGGCAAGCTTACCTCATTACACTAGCGCACCCATACATAGCACCATGCATGGCGCTGTCTC	6B	7.86
Loci_S16_207132478	+	6AL_5809157	GGGGATTAACTAGAGAGAGGGCCATTGCCATGGGCGTGCGCGGCGGTTTCTGGAAGGCCCTGCA	6A	134.15
Loci_S17_5974923	+	6BS_2948930	TGCAGATCTCCGCAGCTGGCTTCACACCCAGGTCGTCAGCCACACGAACTGATAGACGGTAAAC	6B	22.38
Loci_S17_4860329	+	6BS_2991096	ATTTTCATAGGTACAAGTTCTTATCCTTGATCGATAGACAACCAACCCATTATCTCTAACTGCA	6B	13.04
Loci_S17_2261013	+	6BS_2990069	ATCCTCATCTCCTTTCAAGTTGCTTGTGCACCTCTGAAAAACCTTATTTGTAAATCAACCTGCA	6B	3.57
Loci_S17_6513799	+	6BS_3019078	CTCGTATCCACCTCTAGAGATGTCTTACTTCTGTACTGACATTGCTCTAATTGTTAACTCTGCA	6B	22.38
Loci_S16_205570447	+	6AL_5830869	TGCAGCAGGGGCAAACTCGTCCCCACAGAAGAAAGGCTCGGGAGGCACCTCCAGGCCATCGATG	6A	134.15
Loci_S16_205570459	+	6AL_5830869	TGCAGCAGGGGCAAACTCGTCCCCACAGAAGAAAGGCTCGGGAGGCACCTCCAGGCCATCGATG	6A	134.15
Loci_S17_6622990	+	6BS_2931621	TGCAGGTTCGGCAGGGAGGAGATGAGGACCATACTACAACTCTGGAGCTCTTAATCCCTTTTGC	6B	22.38
Loci_S16_206769862	+	6AL_5783757	CTCTTAATTGGTAAAGTAACACAAATAATGATTGGATTGAGCTGGGAGGGATCAATCAACTGCA	6A	134.15
Loci_S17_1620967	+	6BS_3027494	AGACAATCGGAAAGTTATCGTGCTAAGGCCATATACGACCAGTGCACGAACAACAACCGCTGCA	6B	3.57
Loci_S17_939121	+	6BS_2951428	TGCAGAAAACCATTCCACTCGAGGGTATGGTTCCAACGAGAATGTATTCTGCACTTTTCGTCGG	6B	3.57
Loci_S17_28346067	+	6BS_2949649	TGCAGACACTGTACAACCTGGGGGCAAGGAAGTTCGCGGTGATCGACGTGGCGCCGCTCGGGTG	6B	51.95
Loci_S17_14807477	+	6BS_3040426	TGCAGACTTGGCTGTTAAAAAAAAAAGCCGAGAGGGCCAGCAGAAAAACCATGTAGCACGTGTG	6B	48.35
Loci_S17_34439620	+	6BS_3019680	TGCAGGTTAGCATTTTATTTTTCAGATTGTTTAACTGTTATGCAAAGTTAATTTGGATTGCCTC	6B	51.95
Loci_S17_34439616	+	6BS_3019680	TGCAGGTTAGCATTTTATTTTTCAGATTGTTTAACTGTTATGCAAAGTTAATTTGGATTGCCTC	6B	51.95
Loci_S17_34310943	+	6BS_2927521	AAGTGACCGATTTTCTTTGAAAATAGCAGAAGCTTTTATCCAACTCTCTAGTGTAACTGCTGCA	6B	51.95
Loci_S17_14727526	+	6BS_2932567	TGCAGTTTTCATTGGCCTAGTGGCCGCTCACAGTACATGCGGCTAGATACGCCGTCATGGCACC	6B	48.35
Loci_S17_7638922	+	6BS_2929793	CGGCATGCCCCGCTGGTGTCAGTCCCTCTCTCCTTCGAGCTGGCGCGATTTTGTTCCTGCTGCA	6B	31.13
Loci_S17_8711168	+	6BS_2953191	GCTGCTCAGTGATGTATGCTATGAAGGTCTCTTCATGGTTCCAGGAAATCCCTTGAAACCTGCA	6B	46.64
Loci_S17_72361330	+	6BL_4386784	TGCAGCCTCCGATCACTGCCCCCTCATCGTGGACTGCTCCCTCTGCTTGCCTGGAAAGAGAAGG	6B	65.07
Loci_S17_37314601	-	6BS_3016917	TGCAGCTGTCTACGCCAGAGCACGAATTTTATACTCGCTGAACGGGCCAGATCAGAGGGAGTCG
Loci_S17_45990183	+	6BL_4249101	TGCGGGGAAAGCACGATGGGTGGGGCCACACGCATCGCCCTCCGCTCCTTCACTTCCCGCTGCA	6B	65.07
Loci_S17_39623819	+	6BL_4294582	TGCAGCGCCAACCAGCTAGTTGTCCGCGTACGTCCACGAGCCACTGCATCGAGCGATCTGCAAC	6B	65.07
Loci_S17_43040468	+	6BL_4305842	TGCAGCGTGGAGCGGTTCCAGAGGGCGGTCGACGCAGCGAGGGCCCAAGAACCGCACCATCACC	6B	65.07
Loci_S17_6320468	-	6AS_4374429	CAGCTTCATCAAACAGTGTGTGTACGTAAATGGTCGTCCCTCTGTGATGTGGTACATCACTGCA
Loci_S17_80540563	+	6BL_4288332	TGCAGAGACATACCCTGGCTGTCGGCAGCTCTTGTGTGTTATGGAGGGCCTGGAGGGGAACAAT	6B	65.07
Loci_S17_60941561	+	6BS_2969665	TGCAGATGATGAAGAGAAGAGAATAGAATTGACCTCAAAGCAACCGAAGCAAGGGATCAGAAAG	6B	65.07
Loci_S17_82492746	+	6BS_2939934	TGCAGCATTTGCTGCTTCCAGATCAATCACGCCATGAGCATCACCGACAAGTTGCGTTTTTTAG	6B	65.07
Loci_S17_75559484	+	6BL_4399493	CGCGTGGGGAAGGAGAAGGGGAAATTAGGGATTGGCCTCACATCCGTGTGGTGACTTATCTGCA	6B	65.07
Loci_S17_120104848	+	6BS_3009026	GAGCACGCTGCCACGACAAACCATGGCGCTGTTGTCGACCGCTGCACCATCCCTTTGTGCTGCA	6B	65.97
Loci_S17_7598700	+	6BS_844823	TGCAGCTCGTAGCTAGTTTGGACTCCCATGTATATTTTTTGGGTCAGGTTACGAACGTGTGGCC	6B	27.985
Loci_S17_110176903	-	6AL_5831901	TAATAATCATAGCTGTAGTTCAACATCTGCACTATCAGGAATACGACGTGTATAGTGGCCTGCA
Loci_S17_84843483	+	6BS_2994875	GGTTCAAGGATGGTCGTGCCCCCTCGATTACAAACTGAAGCGGCTCTCCACAGCTGAAACTGCA	6B	65.07
Loci_S17_38728726	+	6BL_4330129	TGCAGCGCTAAATAGGAAATCCCCAAATTTGCTTTCCTACGAGGATCTTGTTTCACAGATCTAC	6B	65.07
Loci_S17_31134976	+	6BS_1030203	TGCAGCCTACATTGGTCCCAAGTCTAAGGACTAGAATAGCCTAGACGTGAGGGGAATTCAATAC	6B	51.95
Loci_S17_126771048	+	6BS_3004044	TGCAGAACGGGCCGCGGAGGGGCAGCGACTACGACAGCGGGCTGGCACCGAAGTAGCTTCGTTT	6B	65.97
Loci_S17_126771005	+	6BS_3004044	TGCAGAACGGGCCGCGGAGGGGCAGCGACTACGACAGCGGGCTGGCACCGAAGTAGCTTCGTTT	6B	65.97
Loci_S17_8485475	+	6BS_2934402	TGCAGTGGGAAGGGGAAGTAGACACGGCTCTGTAGCGGCAATATCAAGAGACTCTGTTGGCCTT	6B	31.13
Loci_S17_124905113	+	6BS_2940834	TGCAGTGTGAGACATGCACTGAATATTTTGGCATGTTATATGCAGTGTAGACATGGGCAAGTGG	6B	65.97
Loci_S17_10029550	+	6BS_3038893	AAGCAACAGTGTCAAGGTCAAGTACTAAAGTTGAGTACAAATCATTGGTGCAAACGCAACTGCA	6B	46.64
Loci_S17_123589541	+	6BS_2907729	AGATGTGCCCCTCTAGGCCTTCTGAAGCCAGCATGACACTGGTGATCATGCTATCTTGCCTGCA	6B	65.97
Loci_S17_128501414	+	6BS_3018472	TGCAGGAGAGTGTTATTGGAGAGCGTGGAGAGGAGGAAGCTGAGGCAGTGTTGATCCCGTGTCA	6B	65.97
Loci_S17_122232358	+	6BS_3042095	TTGTCGCCACCTGCTAGCTGGTATCGATTTGCAGGTTCATTTTGGTTTGAAACACTTATCTGCA	6B	65.97
Loci_S17_122232350	+	6BS_3042095	TTGTCGCCACCTGCTAGCTGGTATCGATTTGCAGGTTCATTTTGGTTTGAAACACTTATCTGCA	6B	65.97
Loci_S17_135543976	+	6BS_3009392	CAAATCAAATTATACTGTACATAGTAGCTCTACACACACTGAGGCTGTGTTTGATTGAGCTGCA	6B	66.795
Loci_S17_135459001	+	6BS_3007213	TGCAGTGTAGATTTTGTGTTTATCATTGACTCAATCCTTAATGAATTCTTACATTGCTCCGTAC	6B	66.795
Loci_S17_130322618	+	6BS_2989925	TGCAGGGAAGATGGGACGGTCACCGCTCTCTTGCTGCCTTCGAAGGGCCTCCAGGGGCACATCT	6B	65.97
Loci_S17_130322644	+	6BS_2989925	TGCAGGGAAGATGGGACGGTCACCGCTCTCTTGCTGCCTTCGAAGGGCCTCCAGGGGCACATCT	6B	65.97
Loci_S17_130322635	+	6BS_2989925	TGCAGGGAAGATGGGACGGTCACCGCTCTCTTGCTGCCTTCGAAGGGCCTCCAGGGGCACATCT	6B	65.97
Loci_S17_142881783	+	6BL_2775335	AGCAAGCGAGGTTTGTGCTACCAAAGAGCGCCCAGGTGGACGCCGAGGCGCGGAGCGAGCTGCA	6B	78.04
Loci_S17_136378285	+	6BS_2995800	AAATTCATCACCCAAATGTAGCAAACAAAACCGACGGGTCTTTAATCGTCAGCCATCCCCTGCA	6B	66.795
Loci_S17_129881789	+	6BS_2985988	TGCAGAGTTGACACAGTATAACAGATTAGCCTGATGCTAAAAGATGTAGTCATGCAGACCTCAC	6B	65.97
Loci_S17_140117776	+	6BL_4323874	ATGGTGAAGATGGGCAACATCTCGCCAATCACTGGCCGCAACGGCGAGATCAGGAGCAACTGCA	6B	78.04
Loci_S17_132787116	+	6BS_2935165	TGCAGCAAATCAGGAGGAAGTAAAAAGTGCACTGCAAATTTCTGGAGATAGTTTTGAAAGTATC	6B	65.97
Loci_S17_150596568	+	6BL_4255261	TGCAGATCGACGCGGGATGTCGTCCCCGTTCGAACAAGACCATCCGTCGTCGTTTTGGTCATAG	6B	78.04
Loci_S17_124979857	+	6BS_2941506	ATTTGAAGCAATGTGGCTGAGAGCATCCGATTATAAGGAGACCCTCGAACAAGCATGGTCTGCA	6B	65.97
Loci_S17_152357974	+	6BL_4285657	TATGGTGACTGGCCTTTTTTGCCGTTCATTTGCTTTGCTTAGCGTATTCATCACCATCACTGCA	6B	78.04
Loci_S17_143348736	+	6BL_4397019	TGCAGCAACAACTGATCTTGCCCTGCATACGCGCCGCGCATGCATCATGAATATTCGACCTCGG	6B	78.04
Loci_S17_145922176	+	6BL_4226750	TGCAGATTGCTGAACCCTTATCAGCACAGGCCATCACAAGTGGGTAGTGCCTCACGAGAAGTTT	6B	78.04
Loci_S17_164481606	+	6BL_4396151	TGCAGAATGAAGTACTATACGCTGTGCGCGCGCGCGTGTGCAGTCTAGGAGAAGAGGACGATGC	6B	78.42
Loci_S17_148602398	+	6BL_4358298	CGGCATCCCTTCCATCAAACGGACAGCAATGACTGTGTGAACGCTGGTAGCAAGCAGCGCTGCA	6B	78.04
Loci_S17_168575746	+	6BL_4399484	TGCAGTTCCCTTAAAAGATCTACTCCGTACCATTTTCCGCCAAGAAAATGATCTACTGTTACTT	6B	78.42
Loci_S17_172168025	+	6BL_274858	TGCAGGGGATTAGATGAAAACCTGCGATGCGGATTGTTATTCCACTGAAATTTGAGCGGTATGT	6B	79.245
Loci_S17_164487704	+	6BL_4351412	CAGAATACAGGTGGTGAACTCTAAATCGTGTACTTCCACTCAAAGCCACACTATGAATACTGCA	6B	78.42
Loci_S17_147900043	+	6BL_4348345	TGCAGCCAACAATCCTGACATTTGATCTGCCACGTCCACAATCCCTGTTTGGGAACGTTTTCAG	6B	78.04
Loci_S17_174996281	+	6BL_2153287	TGCAGTTCGATCAGGGGCATAAACTATCTCTTGTGAAAATATGGCAAATTTGTGTCGCTGTGGT	6B	80.07
Loci_S17_165485763	+	6BL_4360529	TGCAGCAAGAGAAGAGTTCTCGGGGCTCCAGAATAATGGCATCTTTTTATCATCTCCTCTCATC	6B	78.42
Loci_S17_176721264	+	6DL_3252254	GTCACTGGCACGACCGACATGACCATTTACCACGGCCTGCCTGCACAAGAAACAGCTTCCTGCA	6D	94.21
Loci_S17_173890239	+	6BL_4399253	TGCAGGCGGCCCATTTGAGAGTAATGTGTGCCTGCCTCTAGGATTTTCTGGCTCGCCTGTAGGT	6B	79.245
Loci_S17_193133823	+	6BL_4315144	TGGCTCGACAGTGAAAAAGACGTAGGCAGTGCAGTGCAGGCAGCGTCATCAACCGTGCACTGCA	6B	98.59
Loci_S17_187770622	+	6BL_4325553	TGCAGTTCCTGCTGAAGCCTCTCTACATGTCCCTCAGAAAGATTCAACTTTTCTTTTGTTCCAG	6B	90.04
Loci_S17_194395395	+	6BL_4394856	GTGCAGTGACTATCCTGCTACTAGCCGAGCAACATCACTGTGAGGGGGTTGAAGAAGGCGTGCT	6B	98.59
Loci_S17_194186511	+	6BL_4374248	TGCAGCACGTGGCTCATCCGCGTACGTACATGCTACTGCATGCCACCAAGACCACGACGATGAC	6B	98.59
Loci_S17_177328586	+	6BL_4307174	TGGTCGTTGGCATTCGATGAGGTGGACGCAGTTCCTTCCCTGATTTTCGCCTCGACCGTCTGCA	6B	80.515
Loci_S17_195467877	+	6BL_4211558	TGCAGCCGCACCGACAAGAAGGTCAAGATCGCCGAGATGAACCTCTCCTGCATGAAGAACCTCA	6B	100.25
Loci_S17_195194421	+	6BL_4268694	CGGAGTATATAAAAATTTGTGTATTCAGATACAAATTGTTTTTTGCACAATCTTCAAACTGCA	6B	100.25
Loci_S17_180461356	+	6BL_4289856	TGCAGTGATATATATAACCATGGACTAGATGATAAAATTAGAGGAGTAGCTACGTGTAGCATCC	6B	83.57
Loci_S17_198207538	+	6BL_2319637	AGCGCACATGTAGGTGCTGCAAACTTCTAAAAGTACCATCGGTGAAGTGGTAACCTTTACTGCA	6B	120.53
Loci_S17_194873147	+	6BL_4340072	TGCAGGCAATATAGAGAGCTTTATTCAAGCAAAGGCGTTCTCCTGACAGTCAGCCAATAGGCTG	6B	100.25
Loci_S17_199281330	+	6BL_4350789	GAGACCTTCCTGCCAAATGTTTGCCAGAAATATGTAGAGTAGCACGTAGTAGTATTTGGCTGCA	6B	120.53
Loci_S17_199640501	+	6BL_4386817	TGCAGAATGGGCTAAGGATTAGGATGGCGTTGCCAGGGCCACTATCCCCATAGCAAAATCAGAA	6B	120.53
Loci_S17_199845896	+	6BL_4397743	TCATCAACGCGTTCCCATGTTTTGCTCGCGACATGGAAGACGCAGGTGCCCTCCTCCTGCTGCA	6B	120.53
Loci_S17_202379168	+	6BL_4316933	TGCAGGCACCAGTGACCAGCGGAACAAACGCGTCGGAGACTGATTTCTACACGCAGGTGCTGAA	6B	136.925
Loci_S17_187075263	+	6BL_4396767	TGCAGCAACAGCAAAGGTACATCTGACACCATACTTGTGTGGCACATCGCCACGGCCATCCTTG	6B	88.38
Loci_S17_195481824	+	6BL_4345576	TGCAGGAAATAACATCCATATAACAATATAATAATAACATGAACAAAGTCAGGATAGAAACTTC	6B	100.25
Loci_S17_200292210	+	6BL_4291725	AACTTACACGGACAATAAAGTAGTTAATCCCTATGATAGGGAGCGACCTCGACGAGTTCCTGCA	6B	120.53
Loci_S17_203308991	+	6BL_4362680	TGCAGTTGGCGAGGCACGTCCCCCAACCTGATCTGATCCCTGGCATGTGTTGCAAGCCATGAAC	6B	139.16
Loci_S17_202654512	+	6BL_4295917	AGTTTAAGAAGAATAACAGAATAGAGTGGGTTTGTTGGGATGTGTCTCCGCTGTTCTCTCTGCA	6B	139.16
Loci_S18_2133344	+	6DS_1021603	TTGGATCATCCCCTCTCTCTGGGCATGTGCTCCTCTCGTGGCCCTCACGGCAGCAAATGCTGCA	6D	2.56
Loci_S18_683774	+	6DS_2083372	CAGGAGCTCAGGTTCACTGGCAATGTGCCTGAGAAGGAGTTGTCGTACAACATGAGCTTCTGCA	6D	1.75
Loci_S18_895526	+	6DS_2121984	CCAGCAGTCATTTTTTATCTCACACATAGCTGCATTCGCTCAAAGATGAAATATCACGGCTGCA	6D	1.75
Loci_S18_1231067	+	5AL_2807309	CTGACGAGCGCGGCCGCCCCCTGGTTGAAGAGTTATGCCATCCGCGCACCACCGTTCTTCTGCA
Loci_S18_2011523	+	6DS_1611493	TGCAGAACGTTTCCTTTGATTGACACAAATGTTGCTCTGAACTCGGAATCTCTTGATCAGCATG	6D	2.56
Loci_S18_4166447	+	6DS_466542	TGCAGCCCTGGTTGAGTGCTACGAAGTTTTGAACGGTGAATCCTATTCAGCGCCCGCACACTTA	6D	4.36
Loci_S18_1059865	+	6DS_902234	AGATTCACTATTCCTTCAGGTATTTTTCCAGTTATGTAGTTCATATTGGTGACGAAATACTGCA	6D	1.75
Loci_S17_189554837	+	6BL_4370512	AGGCTCACAATTTTGTAAAAAGTGTTTCATCATTAGCTCATAGTCGATATAACTAGTTCCTGCA	6B	91.56
Loci_S18_8883127	-	6DS_2106646	TGCAGCTTGCACACCCGCACGCGGTGACCTGGTCGGGCTGCACGGGGCGGAGGACCTCCCAAGT
Loci_S18_2391734	+	6DS_2061773	GCAGCGGAGACAACGGAGGCGGAGACAGAGACGACGGCGTGCAAGGACTGCCCCACGTACTGCA	6D	4.36
Loci_S18_11080982	+	6DS_2080481	TGCAGCCAGATCCAGTGTTGATATATGCCGCTACGTACCAATGATGGCAGGCTCTTGAGCAGAG	6D	49.97
Loci_S18_172245774	+	6DL_3218827	TGCAGCAGCTGCTGCTTCCTAGACCCGAGGCAGAGCCCCAGCTCGAGCTCCTCGTCCTCCTCCG	6D	159.39
Loci_S18_119547430	+	6DL_3328699	TGCAGCAGCAGGTTGAGTTGGCTCATGCAGCGGTGGCTGCCGCGACGACGGGCCAGTGGCCGAG	6D	81.58
Loci_S18_169823095	-	6AL_5758198	TGCAGCAAACTCGATTGCAGCGTACGCGTTCCCTCGATCGCGTACACATGCGACGACATGCCGC
Loci_S18_174801702	+	6DL_2285509	GCATCAAGTATGCATGCATGCAGCCGAATACTCGTCGCTCGTCTGTGCACACTCGCATGCTGCA	6D	159.39
Loci_S18_171167259	+	6DL_2845999	GGCTGGTAATGGCGCGCGATGATGGTGGCGATGGCGTCCTCGCGCGTGCACACGGCCTCCTGCA	6D	134.62
Loci_S18_172088390	+	6DL_3315130	CATAGTTGAGAGAGCATATCTCTAAATGAGCTGAAGAGAAGAAGGTCCTGAGTCTAATCCTGCA	6D	159.39
Loci_S18_146887886	+	6AL_5832206	TGCAGCCGTTCATGGCGGACGGCACCACGTACACGCACGACCAGTTCATCCGCCTCCTCGTATG
Loci_S18_20387611	+	6DS_2091378	TAGACCTTTACAACTAGCCATATTTACATACATATGGTTGACATACTAGTAACTAGAGCCTGCA	6D	77.64
Loci_S18_174178475	+	6DL_2631344	CATAAAGTCCACGATGGCAGGTACGTTCGTCTCCCGTTCGTGACCTAGCCGTCCCGTGGCTGCA	6D	159.39
Loci_S18_175081300	+	6DL_3274693	GGCGTCAGGTGGCGCGGCCTCTTGGTGCGCTTCCGCTTGACGACGGCACCGCCGTGCTGCTGCA	6D	159.39
Loci_S18_174843700	+	6DL_2593793	TGCAGGTCCCAACTTAATAATCATGGCCGAGAGTTTGAGGCGAAGCAGATTAGCATTCATTCGG	6D	159.39
Loci_S18_111388404	+	6DL_1100121	GTGTCGGCATGACTGATTCTCCTATGCTACAACATCACCCACTGTCACTAGCAAAGCAGCTGCA	6D	81.58
Loci_S18_174023431	+	6DL_3241911	AATAAATTTTGTATCTTTGGATTCTTGAGCCCGTGCCTAGAACAAAACCACCATGTCAACTGCA	6D	159.39
Loci_S17_196839926	+	6BL_3291675	TGCAGCTCTTCTCGTGACGAAGAAAGAAAGAAAGCACAGCAATCAAATCCCAGGCCTCGGGCTC	6B	106.93
Loci_S18_175418464	+	6DL_3227870	TGCAGGAGTCGAGAGGAGATTCTTGCAGATTCATCAGTAGTGTAGAGGAGAAGCAGAGATTTGG	6D	159.39
Loci_S18_175742057	+	6DL_3261808	TGCAGCTGCTAGCTACCATCGATCGCAACCAAAAACCCACTTCGATACCCCACCTCACCTCGTG	6D	159.39
Loci_S18_169799876	+	6DL_2328990	TGCAGGTAAAATATCTGCTTAGGTGGATGTGGTTGCTAATCCTTGGGATTGTCGTTATGATGGT	6D	128.18
Loci_S19_2077095	+	1AS_3264537	GGAGCCGTGGACAACGTATTCATTGAAATGACGCCGTTGCCTCCATTAAAACGCCGCCGCTGCA	1A	27.235
Loci_S19_2077106	+	1AS_3264536	GGAGCCGTGGACAACGTATTCATTGAAATGACGCCGTTGCCTCCATTAAAACGCCGCCGCTGCA	1A	27.99
Loci_S19_1929937	+	7AS_4232695	TGCAGAGTCTCGCATGCCCCATCTTCCTAACTCAGCCTCTCCTCACACTCTAGCTCCAAAGGGC	7A	4.71
Loci_S19_499733	+	7AS_4252625	AAGCCAAAGTGTTTAAGGCTACTTTGTACACCAGTGTCATGTGCTTTATTCAAACTCTGCTGCA	7A	1.86
Loci_S19_3437817	+	7AS_4219370	AAGAAAAGTCTGCTTGCAAATGTGTCGCTGAAAACAAATTTGTCGTATTGTTTTACATGCTGCA	7A	5.09
Loci_S18_176818132	+	6DL_3277996	TGCAGCCCCACATCACTGAACGCCACTGTGAGGAAAAGCACGGCCGCGAAGAAGGAGTGCACAA	6D	160.94
Loci_S19_613101	+	7AS_4238512	TGCAGTTTGTCAAGATTCAAATGGCAATTTTCTTGGCTCGTCAACGGTTGTGTTTGGGGGCATC	7A	3.52
Loci_S19_3900187	+	7AS_4134336	TGCAGTTGGCTCCTTGCCGCAGGGTCGCCCAATGGAGGGATTGAAACATTGGAGATGAGGCGAG	7A	5.09
Loci_S19_4223472	+	7AS_4245455	TGCAGAAGGCCGCGTCCCCCTGTACATGAAGAGTTGGCGGTCGAAGGCAGGGGCGGAGCCAGGT	7A	5.09
Loci_S19_4096409	+	7AS_4244021	CGGGCTGCCCACATAAATTATGTGGGATTAAGAGGCAGCCGCAAACCCACATAAAGAAACTGCA	7A	5.09
Loci_S18_175288336	+	6DL_3222623	AAAGGAATAAAACAGAAAAAACTAGCGTGATAGAAGAATCGAACCAGCAACCACCTGTTCTGCA	6D	159.39
Loci_S19_4388610	+	7AS_4247223	TGCAGAAAATCAAGGAGGAAATGGTCGCACACGACAAGCCTACAGATCATGCCATCCCACAATG	7A	5.09
Loci_S19_4388598	+	7AS_4247223	TGCAGAAAATCAAGGAGGAAATGGTCGCACACGACAAGCCTACAGATCATGCCATCCCACAATG	7A	5.09
Loci_S19_2889812	-	7AS_4249796	TGCAGTGCAACTATGGCAAAAATGTTATTACCGTTCGACACAGCTCTTCAACATTGGAAGACGG
Loci_S19_5604397	+	7AS_4254061	TGCAGGTGTCAGCAGCTAGATCTAGCGAGAAAGAGCAAGAAACAAGGAGGAGGGATGCAACCTT	7A	5.09
Loci_S19_4477650	+	7AS_1799639	TGCAGACATAAAACACGCAATGTTTATATATGGAAAGCAAAGGAATTAACGTACTTTTCCTGTT	7A	5.09
Loci_S19_6154679	+	7AS_4245643	GAAAGCCGAAGATGACCGAGGTGCCTGCCGCGCACGGCGGGACTGGACTAGCTTCCAGCCTGCA	7A	5.09
Loci_S19_6127663	+	7AS_4251862	TGCAGGGGCTGAAAGCAGAAGTACCAAGAGCACCATGGCCTGAAAATCGACGACGAGGCCCTTG	7A	5.09
Loci_S19_4382030	+	7AS_4246855	GGAGAGGAAGTAGGGAAGAGAGAGCGGCGGGTGCAAACTTCAGTTGAAAATTGAATTGACTGCA	7A	5.09
Loci_S19_4382042	+	7AS_4246855	GGAGAGGAAGTAGGGAAGAGAGAGCGGCGGGTGCAAACTTCAGTTGAAAATTGAATTGACTGCA	7A	5.09
Loci_S19_6801027	+	7AS_4252764	TGCAGAGCACACACCCCATAGAGAAGCAATTCGCAGCGGCTACACCACTTCCCAATGGCACACC	7A	5.09
Loci_S19_6729423	+	7AS_4251961	CGACCAGATCACCGTGCAGCAGTGCTCTTACACTATCGGCACCCCCGCATCCCCTGGTTCTGCA	7A	5.09
Loci_S19_6729424	+	7AS_4251961	CGACCAGATCACCGTGCAGCAGTGCTCTTACACTATCGGCACCCCCGCATCCCCTGGTTCTGCA	7A	5.09
Loci_S19_6801019	+	7AS_4252764	TGCAGAGCACACACCCCATAGAGAAGCAATTCGCAGCGGCTACACCACTTCCCAATGGCACACC	7A	5.09
Loci_S19_7580617	+	7AS_4247556	TGCAGCACCACCACTGGATCAGGGACCAGCCCGAGCACCCATCTAGGTCTCCCTACGTAGGAAC	7A	5.09
Loci_S19_5111632	+	7AS_4176378	TAAAGTCCCCACAGGGTATCTCCTAGCATTCTTCTGGTCCATAGCCCCTCTAGCCCCAACTGCA	7A	5.09
Loci_S19_7653809	+	7AS_4239160	TGCAGGTCCGCTTGTCGCCAACCGTCCAAGTGGTGTGGAGAAACGGAATATGTCATGGGTGTCG	7A	5.09
Loci_S19_8662711	+	7AS_4253951	TGCAGATCAGCAAAGACGACATTCTTCCTGAGCCACCACATCCAGTATGTTGTATCATCAGTGT	7A	12.4
Loci_S19_7343262	-	5AL_2752547	TCTTCAGACTCCTATTATTACTACTGCTGGTCAGGACATTCTAGTGTGGAAGCTAACGCCTGCA	5A	120.97
Loci_S19_6928995	+	7AS_4249060	TGCAGGAATGTCGCACACGGTGTCAACTGCTCCTGCAATTATTGTTGTTGTTGTTGGCCCAATT	7A	5.09
Loci_S19_6929001	+	7AS_4249060	TGCAGGAATGTCGCACACGGTGTCAACTGCTCCTGCAATTATTGTTGTTGTTGTTGGCCCAATT	7A	5.09
Loci_S19_12283520	+	7AS_4250432	TGCAGAGTGTCTTCACGTTCGATCAGTGGTTTCGCGCCTGCGGGTTGTTCCACTCCAAACTGTG	7A	33.165
Loci_S19_9710825	+	7AS_4197382	TGCAGCTGCGTCAGCGATGAAACGTCCACGAACGGACGGGTGCCCGTGCATCGAGGTTAGCTTT	7A	22.82
Loci_S19_11325226	+	7AS_4198019	CGACGGGAAGATGAGCTTCAGCAAAGCTGGGTCATTTTGACGCCATTTCCTATTTAGCGCTGCA	7A	30.87
Loci_S19_12283516	+	7AS_4250432	TGCAGAGTGTCTTCACGTTCGATCAGTGGTTTCGCGCCTGCGGGTTGTTCCACTCCAAACTGTG	7A	33.165
Loci_S18_176140524	+	6DL_3300258	TGCAGCAGATAATCCTGGGAAGAACCAATTGGGGTACCACTGGCAAATCCTAAACGGCGCCCTC	6D	159.39
Loci_S19_8543180	+	7AS_4251617	AATGCTCCTTCCTGATTTGCTTTGGTTCGAGCGTGTAGCGTTTCTACCGTGCGAGCAAGCTGCA	7A	12.4
Loci_S19_8927059	+	7AS_4248099	CGTCGCCTACTTTAATCCCGCAAGTCTACAACACCATGGAGCTCCCGAGAGTTAGGGATCTGCA	7A	12.4
Loci_S19_12334986	+	7AS_4221213	TGCAGCAACTCAGCGTCCGTCGGAACTTCAATGGTGTCTGCCTGAGCCGCCATCGCTCTCCCG	7A	35.46
Loci_S19_3661775	+	7AS_4058838	TGCAGGTGTCGTCCCCTTCTTGGAGGCACTGCCAAAGGCATTTCTCTGTGCGACTCTTCACGCA	7A	5.09
Loci_S19_14989456	+	7AS_4221395	TAGGTCCCAGTCAAGATCTCTGTGGACACAACCAGCGCATGCGCACTAGAGGGAGAGTTCTGCA	7A	54.72
Loci_S19_17728572	+	7AS_4256435	TGCAGCGCGAAAATATTTGAACACTCAGTTTGCCATCTCCTTATACAAGAACTAATTCATGTTT	7A	55.635
Loci_S19_17192077	+	7AS_4256820	TCTGGGAGGCCACACGGAGACGGAGGCCAAATTAGGGACCGTGGTCACGCCGACGAGGGCTGCA	7A	54.72
Loci_S19_12780807	+	7AS_4057959	AGCGTCCATGATGCTCAACCACACCAATTATGGAGTAGTTCTTGTTCATGCAGGTCAAGCTGCA	7A	35.46
Loci_S19_18380157	+	7AS_4246119	TGCAGCTTGCACGTGCCCGAGCATTATCTTTGTCACCTTGTCGGAGTTCTGTCTCCACATACCA	7A	68.49
Loci_S19_15975054	+	7AS_4180775	TGCAGCTTCGCAAAAGAACGGCCATCGGGTCAATAATGAAGGCAGGATAACATTTCGGTTTCTG	7A	54.72
Loci_S19_16981551	+	7AS_4254256	AATTCGATGGACTACAAATTGATGACACGAATGCTAACACGTAGGATGATTCGGCGTACCTGCA	7A	54.72
Loci_S19_15965969	+	7AS_4180009	CTGCCCATCACATGCTCCGATTTTAATATGACCAACGAGGCGGCGCCACTTATGCTCCGCTGCA	7A	54.72
Loci_S19_17326017	+	7AS_4248307	GTTAAGGGTATTTCTTACAAAGGTCACTTCCACCTTCTCTCGCGATGACAAGTGACGCACTGCA	7A	54.72
Loci_S19_18597897	+	7AS_4180922	TGCAGACCAAGCTTTGGCGATGGCAGTGGCAATTAAGAGAACTTTACCCAAGACCACACACCG	7A	68.49
Loci_S19_12507003	+	7AS_4045845	CATAATTCGCCTAGAGGCCGAAAAAACCTCCGAAAGAAAAATAGAAACTTCTATTCCTCCTGCA	7A	35.46
Loci_S19_7688672	+	7AS_4208901	ACTAGTCTTTGTGCCAATATTTTTCACAAACAAATCCCGCGTCCTCTATGAGCAAGCGCCTGCA	7A	5.09
Loci_S19_18462854	+	7AS_4084282	TGCAGGATGCTATGTTCGAGCCTGCCGCGGAGCCCATGGAAGAACCCAAGGCCGCATGCGTCGG	7A	68.49
Loci_S19_26965781	+	7AS_4245196	GCGCGCGCTCGCTGTGCAGACCGTGCACGCGGTGGCGATCAACGACCTCCAGCACTGCGCTGCA	7A	88.07
Loci_S19_27907854	+	7AS_4206108	AAGGTGTCTCGCACCTCGTGCAGCGCGTCCAGCACGTCGTCGAGCGCGCCGATGGTCTGCTGCA	7A	88.07
Loci_S19_21909835	+	7AS_4232716	TGCAGGAATTGCCACGACCACGCCAATAGGGAACAGGAGGTTGGCACTGCCTCATGTAGGGGAA	7A	85.51
Loci_S19_34044193	+	7BS_3162395	AAACCTGCCAACATAATTTAAGTTGCATGTTAGTGACCGCGTGCGCAATCAGGCCACCACTGCA	7B	77.11
Loci_S19_19780634	+	7AS_4235361	TGATGCTGCGTGATAGGAATAGGATAGAAGAAAGGTAGACAAGGTTCAAGAAAAGGAAGCTGCA	7A	79.9
Loci_S19_19847779	+	7AS_4242715	ACAGCAACGCCCATCAACTGATTCTTGGATCGAGCCTTTTCTACATACATGTGCACATTCTGCA	7A	79.9
Loci_S19_20993412	+	7AS_4188253	TGCAGAGAGCATCGAGCACATTAGGAAGTCTGCTCTTCAAGGCTACAGTCGAATACATAGCGCC
Loci_S19_34397045	+	7AS_4256393	CCATGCTCACCATGCACCACACATGCTACCGCTGGAGCTCTCGGAGCTGCGGCTCGCAGCTGCA	7A	90.73
Loci_S19_78415889	-	2DL_9740385	TGCAGATATTTAACATGGAATTTGATAAAACTTACTGGACTCAGAAGACATGGAAAGTTGAAAA
Loci_S19_71963144	+	7AL_4500310	CACACGCGCACGCACATAGAGATCGGCGTTATCGGCCACAGCAGCAGCACTTGAAGCAGCTGCA	7A	92.825
Loci_S19_20904842	+	7AS_4209126	TGCAGGTCCTGAGTTCGAACTCTGGTAACCTGAATGTTTTTTACCTCGTTTCCTTTGTATTACA	7A	79.9
Loci_S19_28946255	-	7DS_3897318	TGCAGTGCAAGCTCTTGCAGCGGGGCGCTCGCCAAAATACATTAGTCAACCAAGAGAGAACAAG
Loci_S19_29971547	+	7AS_4230363	CACATGTCTAGCTTAGTTGACCCGTACGTGTAAATGCACGACGAGATAACGAAAAATGACTGCA	7A	90.73
Loci_S19_84496682	+	7AL_4549207	TCCATGTACGTCGGGGCGCGGCTATGTACTGCTCGCAGCGACGTCTACCCAAGGCTCGCCTGCA	7A	93.26
Loci_S19_93926571	+	7AS_4220064	TGCAGCAGCAGCGCAGATCTTGAGCCAAGTTGGGCGGGCACGCGCAGCAAAGAAGCTGATCCAT	7A	93.26
Loci_S19_35199038	+	7AS_4249929	CTGTATTTATTACTTGCACCCATCTTTTAACAATTCAGTTTTCTGTTTTTAACAAATAACTGCA	7A	90.73
Loci_S19_120879702	+	7AL_4459775	TGCAGCGGGAACGAGGGCATCCCCACCGTGTGGTACCAGTCGCCGCCGTAGGCGAAAGGCCACC	7A	98.92
Loci_S19_83093087	+	7AL_4446069	GCCCCCTCAGAACTTATCGCCCCCACGTCTTGCTTCATATCTTCCCATCCCCATTCGTTCTGCA	7A	93.26
Loci_S19_121916079	+	7AL_4556098	TGCAGCAGATTGTCGACGTACCGCACACCGATATCGATAAAAAGGGCCAGCCCATCTGTCCGTT	7A	98.92
Loci_S19_112027332	+	7AS_4174761	TGCAGGCCGTTTACCTAAGTCTCCACACACCTGTACCCTACAGCTGGCCGCCACACGCCTGGAG	7A	93.26
Loci_S19_126786579	+	7AL_4548548	TGGCAGTGGCCGCTGCCCATTCTGTGTGCCTCCGATGAACCCCATCACATCAAGACCAACTGCA	7A	100.44
Loci_S19_123350527	+	7AL_4507591	TGCAGCAATCGTACCAAACAAACAGAAACTGCAATGAATAGGCTGGGCCACGATCTGACAGCAA	7A	98.92
Loci_S19_138720296	-	2DL_1148957	TGCAGCTAGTGAGTGCATGTCACTAGCTGTAGCTTGCAGGCATTCTGTAGAAGCTTTATGCCTC
Loci_S19_140931861	+	7AL_4470740	TGCAGACACAAGAACCATCTGTGCGCATCAATCTGTACAAACCGTGACGGCCAGAGCCGATCCG	7A	101.16
Loci_S19_135067833	+	7AL_4542118	ATGTAAGTGTATTTATTATAGGCTGCTCGATCGCCCTCCCCCTCTGAAGAACCCTGATGCTGCA	7A	101.16
Loci_S19_128172315	+	7AL_4550908	GGCTTAAGCTCTCCGTAGCACTGACATGCGCATTGCTCTTGTCGTCGGCCTGCCATGGCCTGCA	7A	100.44
Loci_S19_134449818	+	7AL_4426961	CGAGCACCGCGATCCTGACTAAAGCCTTGCTGAGTACCCTCTCTACAACAATGTTGTTGCTGCA	7A	101.16
Loci_S19_150244224	+	7AL_4558168	GTACGTCGTTCTCGTGATAAGTCGGTATACGGTTTGTCATGCACGCAACTACGCAAGCACTGCA	7A	101.99
Loci_S19_139732768	+	7AL_4455469	TGCAGCATAGCTACCGTCAATATCTCCATTCGTTGAATTTGTGTATAACATGACCACAACACAC	7A	101.16
Loci_S19_146085104	+	7AL_4528171	TGCAGCCTCAAGAAATGCATGTCCTAGGAGCCTCCTGTATTTTCCCTGTACCTGCTTGGATTTT	7A	101.99
Loci_S19_133929831	+	7AL_4436540	TGCAGACAAATTTTCTGTGCCTTCGCTGCTTCGTGTCGTTCCCAGCCTTTTAGAGTATTACCTG	7A	101.16
Loci_S19_159406152	+	7AL_4552584	TGCAGTTATCGACTTAGCGAGCCACGAAGACCCGTCCAAGATGAATTTCATCCCCTGAAAATTT	7A	115.74
Loci_S19_159406142	+	7AL_4552584	TGCAGTTATCGACTTAGCGAGCCACGAAGACCCGTCCAAGATGAATTTCATCCCCTGAAAATTT	7A	115.74
Loci_S19_159406153	+	7AL_4552584	TGCAGTTATCGACTTAGCGAGCCACGAAGACCCGTCCAAGATGAATTTCATCCCCTGAAAATTT	7A	115.74
Loci_S19_154320139	+	7AL_4492036	TGCAGCTCAATCCCAAGTCCGAGTGGCGGTCTCTTGGATCATCACTGTGCGGTGGTTGTAGTTT	7A	102.93
Loci_S19_155715080	+	7AL_4525975	ACAAACTGTCATGCCATCTTCTGTCCTATCTAGCGATAGCATGCACATCGGTCTTCTTGCTGCA	7A	111.5
Loci_S19_159437961	+	2DL_790922	CGGGCCCGCACTGCACCCAGACGAGCTCGCTGGAGATGTCCATGACGACCGAGAGGGTCTGCA
Loci_S19_158467259	+	7AL_4452989	TGCAGTTACGTGTGGGGTGACACATGGAATTTACACGAAGGAGCGAGGATGTAACTATAGTTAC	7A	115.74
Loci_S19_156000963	+	4AL_7160707	TGCAGCAAAAGGAGAAACATAATTATTTCCCATATATGCACCCAAAATTCTTGTGCAGGTTGCA	4A	29
Loci_S19_101352522	+	7AS_4147747	ATGACGTGGTGGCCAGGCGCTGGTTGCTGCCTCACCCGACCCCAGCGTGCCCGAGGTGCCTGCA	7A	93.26
Loci_S19_152823316	+	7AL_3434065	AATTTGAAGCGGCTGGTGATCTATCTGTATATAAGTATAGCCAGGAGCCAGCCTTTCCTCTGCA
Loci_S19_161423110	+	7AL_4505440	AGAACATAATTATTTCCATGTACAGTTATACACGATCTGGCCCTTTTCTTTCTGAAATTCTGCA	7A	115.74
Loci_S19_146403278	+	7AL_4554213	TGCAGGCTTCACCGCTTAATTAATATTTTTCGCATAGTCCACCGATCGCCTTTTCGCTCTTACT	7A	101.99
Loci_S19_163342124	+	7AL_4552674	TGCAGCGCAGCGCTTCCAGTGGGAGACGAGAAGGACTCGTGCCTCGGCCCGTGAAGTTGCGCTG	7A	127.44
Loci_S19_162307306	+	7AL_4550650	TGCAGTTGGTTCGTCTAGCCTCATCGTTGGTGTTCATCGGCACGTTCAAAGGGGAAGAAGACAG	7A	119.88
Loci_S19_163575220	+	7AL_4557307	TGCTTCGGGCAGTCTTTCGCCACGCTATGTTTGCGAAGAGGTGGATATTTAACGTTTTTCTGCA	7A	127.44
Loci_S19_158929925	+	7AL_4527589	TGCAGTAGAAAATGCGGCGGAATCCCCGTCCTACCCTCCCCAAACTCCCTATGTACAACGTCCA	7A	115.74
Loci_S19_167216847	+	7AL_4437518	TGCAGAATCCCAGCCTGTCATTCTTTTGTCTTTATCATTTCTAGTTTGGTAAGCTTCGGAGTGC	7A	140.5
Loci_S19_169606375	+	7AL_4522105	AGACGACCGTGGCGACGCCGAGAGCTCTGGTATGAACACGCGGGAGGTGAAGCCAAGGTCTGCA	7A	145.81
Loci_S19_169606359	+	7AL_4522106	AGACGACCGTGGCGACGCCGAGAGCTCTGGTATGAACACGCGGGAGGTGAAGCCAAGGTCTGCA	7A	145.81
Loci_S19_163221744	+	7AL_2657444	GTAGGAGTAGTTAGACTTAATCACACCGAAGTCAACCAAGGAGAAACAAAAAACTATTTCTGCA	7A	127.44
Loci_S19_106274209	+	7AL_4545545	TTTCTTTTTCATTTTTCCAAATTTGCAAAACATATGTAAATATGTATTCATTTGAGAATCTGCA	7A	93.26
Loci_S19_169810924	+	7AL_4522106	TGCAGCTCCTGTAGAGAAAGCAGCTGACGATGATCTCAAGGACGACGCAGGGCATGTGGATGTA	7A	145.81
Loci_S19_169810941	+	7AL_4522106	TGCAGCTCCTGTAGAGAAAGCAGCTGACGATGATCTCAAGGACGACGCAGGGCATGTGGATGTA	7A	145.81
Loci_S19_161203529	+	7AL_4456083	TGCAGTTCTAGCCCCTCACAGATTTTCCTACCAAATATGTATCATAAATTTTTGCATGGAGATG	7A	115.74
Loci_S19_165634981	+	7AL_4550280	TGCAGGCAGAAGCTTAAAAAAACGAAATAAAAACGAAGAACGCCAAATCTGCACTACATGCAGA	7A	132.05
Loci_S19_169700822	+	7AL_4436939	TGCAGGCCCATTAGAAAAGGCCCAAGCTGGAACGAAACATTATCTCTGTTCACAGGGACGTGGC	7A	145.81
Loci_S19_170144352	+	7AL_4462874	TCAGCAAGGAAGAGCGGACGGTGTCTTGCTCGCTGTCCACTTTCTGCTTCTCGAGCACCCTGCA	7A	145.81
Loci_S19_170766812	+	7AL_4500540	TACATCTATCTGGAGTTCTTCAACACGCGACGACCATGTACAACTTCAGGGTCGTCCTCCTGCA	7A	145.81
Loci_S19_170766774	+	7AL_4500540	TACATCTATCTGGAGTTCTTCAACACGCGACGACCATGTACAACTTCAGGGTCGTCCTCCTGCA	7A	145.81
Loci_S19_170146231	+	7AL_4463325	CGCCGCCCCAGCTTCTTCCTCCCTGGCCAAGGTACGTAGACGAGCGCGCGCGTCCCCATCTGCA	7A	145.81
Loci_S19_172084853	+	7AL_4541054	TGCAGCAGGCTAGCCCTGCTACCGCACTGACACTCCTGCACACCGCCAAACCCTCCACACGCCG	7A	149.95
Loci_S19_170408323	+	7AL_4478615	TGCAGTCAACATGAAAAAAATTAAGCTGACCTTAATGAAAAGTTGAAGCAGTGTACCTTAGCAT	7A	145.81
Loci_S19_178183603	+	7AL_4462127	TGCAGCATTGAATTCCTTTCGAACTGAAGCGCCG	7A	170.19
Loci_S19_172457789	+	7AL_4530390	TGCAGCGTGAGCGGGCAGCTGAGCTCCAGCCCACGGTTGTTGCCAAGGCCGAGCGTGATCGCCC	7A	149.95
Loci_S19_175677604	+	7AL_4475145	TGCAGGGTCTCCTTCCTTCTTCCCCTGTGTCTTCTTCCCTGGGAATCAGCCCCATAGCGCCGCC	7A	157.31
Loci_S19_173526129	+	7AL_4480027	GTTACAGATTTACCAACATTGAATTTGGATTTTAGCTTGCAACTCTTAAAATCCCAGACCTGCA	7A	149.95
Loci_S19_170693828	+	7AL_4496763	GATTTTTTTCGAGCGCGAGTAGGTTGTGTGAGGGCGGCGAGCAGCGGTGAGCTCGGGGTCTGCA	7A	145.81
Loci_S19_180603456	+	7AL_4516952	GGTTCGGGTCCGCGCGGCGCGGCATCTGGAGGAGCTGGCCCGCCCTGTGCTCACGGCAGCTGCA	7A	181.24
Loci_S19_180092020	+	7AL_4539444	TACCGCGCACCGTGCCCCACCCGTGTAACTCACATCGAGCTCCCCTGCTTTGCACTGTACTGCA	7A	181.24
Loci_S19_177147664	+	7AL_4555463	TGCTGGCCTAGCGCCACACCCTGTAGCTGAACCCACAAGGCGGTGAACTCACAGACAACCTGCA	7A	168.99
Loci_S19_177147637	+	7AL_4555463	TGCTGGCCTAGCGCCACACCCTGTAGCTGAACCCACAAGGCGGTGAACTCACAGACAACCTGCA	7A	168.99
Loci_S19_177738933	+	7AL_4434717	AGATTTCTTCGTGATAGCTTGGTTGGGTACAGAGAGATTGCCAGGAAAGACATGAACCGCTGCA	7A	170.19
Loci_S19_175970448	+	7AL_4557195	GAGGGCATGTGTGTTCCTCCACTGCCGCTTCTTCCCAATGTGGGTGTGGATAGCTTCCTCTGCA	7A	157.31
Loci_S20_1238614	+	7BS_3064519	GGTTTGGATAAGGTCCCATAGTGGTACCGCTTGTCTATAAAAGGCGCAACTGCTAAAATCTGCA	7B	9.82
Loci_S20_4590773	+	7BS_3166781	TGCAGCAATTGGAGCCGAGCTGCGTCTCGCGTGGGGCAAACGTGAGGAGGCCGTACGATGTCGA	7B	66.45
Loci_S20_4922431	+	7BS_3165516	TGCAGCTTGGTATAGAGGCGTCTTCTGGGCAAAGCTTGGAAGGGAAGTGAAGGTGCGGAGGAAG	7B	66.45
Loci_S20_8297681	+	7BS_3162771	TGCAGTTAATATAGTAATATTAACTGAGGTCTCCTTCGAATATGTACTCGGCAGAAAACCATTA	7B	66.45
Loci_S20_9055673	+	7BS_3163344	CGGGCAACAGCTGCTGAACCAGCCTCATGCGTAGCAGCCAGCTCATCCATCCGCCACCGCTGCA	7B	66.45
Loci_S19_181823409	+	7AL_4558507	AGACAAGTCCACCTCGTCGTCGTCACCACGCTTCGACGAGCTCCCGCCCTGCTTGCCATCTGCA	7A	184.91
Loci_S20_14022745	+	7BS_3159590	TGCAGCTCTGACCCAGCTTGTCGACCAGCATCAACGCACTATCGGCTATCGCCGACCTGAGACA	7B	66.45
Loci_S20_14022756	+	7BS_3159590	TGCAGCTCTGACCCAGCTTGTCGACCAGCATCAACGCACTATCGGCTATCGCCGACCTGAGACA	7B	66.45
Loci_S20_14022717	+	7BS_3159590	TGCAGCTCTGACCCAGCTTGTCGACCAGCATCAACGCACTATCGGCTATCGCCGACCTGAGACA	7B	66.45
Loci_S20_1712120	-	7AS_4226334	TATGTATTGCTGAACCAGTGGTTGAAACAAGAAATTAAATGGTCATTTCATTTATTTAGCTGCA
Loci_S19_179101336	+	7AL_1279972	TGCAGAATTCGATGCTCTCTGTGGATATTTATCTAGGCTGGTTCACTATTGCAGACTGACAAGC	7A	180.3
Loci_S20_12422399	+	7BS_3079768	TGCAGGTCTCAGCATACGAGATCGTGAATATCATCGGGAATGGAGAAAGAACGGTTGGTTTCTG	7B	66.45
Loci_S20_5277981	+	7BS_3165081	TGGCCATTCATTTCTTGGTGCGGATTGAGCTGCGCGCTAATGGCGATGTGGGGGTTGATCTGCA	7B	66.45
Loci_S20_14145362	+	7BS_3089818	TGCAGCAAGTGGCCCACAATCTTCATGGGGCCTGATCTCCTCGATTGGCGCCAAAGTGCGTGGT	7B	66.45
Loci_S20_14145389	+	7BS_3089818	TGCAGCAAGTGGCCCACAATCTTCATGGGGCCTGATCTCCTCGATTGGCGCCAAAGTGCGTGGT	7B	66.45
Loci_S20_14145353	+	7BS_3089818	TGCAGCAAGTGGCCCACAATCTTCATGGGGCCTGATCTCCTCGATTGGCGCCAAAGTGCGTGGT	7B	66.45
Loci_S20_20242398	+	7BS_3144965	TCCCTCGAAGCGGCCATCAGGCCATCCATCACAGCGGTATCTACGCCGTGGTTAGTCATCTGCA	7B	66.45
Loci_S20_17810319	+	7BS_3014575	TGCAGTCACTGAGCTGTGTAGCGAGAAGATTTCCCCTGAATTTGCGCCGAAGCGAAGCTATATT	7B	66.45
Loci_S20_17543871	+	7BS_1934845	CATCATCCAGCTAACTCAGTCTTTAGGAATTGACAGATGGAGAGATCGTCTCGAAACCACTGCA	7B	66.45
Loci_S20_17515085	+	7BS_1772163	CACAGGATATTCTCCTGAATGTGCGGATCTCCCAGCAGTCAGCATCTGTAGTAGTAGCACTGCA	7B	66.45
Loci_S20_17646955	+	7BS_2352142	TGCAGATATATTCACATGCCTCAAGTTAATTGTAAGCCAGAACACTGAACATATAACCACATTC	7B	66.45
Loci_S20_48448211	+	6BS_1367619	CCATCAGAGGAGATGTCATAGCAGCGATCAACAAGTTTGGCAGCTTGAACGCTTCAAACCTGCA
Loci_S20_36303930	+	7DS_1885330	TGCAGAAGCAAGGACGCGATCACGCGAGCGTTACAGTGCTGTGCAAGGCAAAGTCACTG
Loci_S20_53927500	+	7BS_3164905	TGCAGTTCAGTGGCATTACCAATGAAGATTCTTCATTGAGATTGCATACATGGGATGCCGATGT	7B	76.38
Loci_S20_21370065	+	7BS_3120201	TGCAGTAGGAGGAGGAACAGTAATAACACCACAAAATTATTAAGAAGGAAAATAATATGGAAAA	7B	66.45
Loci_S20_64000085	+	7BS_3162845	TGCAGCCACGGGAGGCAGACACTTTTGGCTCAGTGAGAAGGAAAATAAAAGAGCTTACGTCTGA	7B	76.38
Loci_S20_17434633	+	7BS_126813	GCCTGTGTTCAAACTCGAGCTGCCCTGTGGCGTGGTGGTTAGCGCGTGGCGTCCGTGCACTGCA	7B	66.45
Loci_S20_17434648	+	7BS_126813	GCCTGTGTTCAAACTCGAGCTGCCCTGTGGCGTGGTGGTTAGCGCGTGGCGTCCGTGCACTGCA	7B	66.45
Loci_S20_72913388	+	7BS_3162025	GATCTCCTCCAGAACAGCCGACGCCTCTTCCTGTAGCGAGCTCACCCTGTACACGCCTTCTGCA	7B	76.38
Loci_S20_95503661	+	7BS_3105074	ACAGACAGCAGCCTCGGTGCACGGGGCTCGACCGTTCTTGCGAGCCATCATGCAGCTAGCTGCA	7B	76.38
Loci_S20_95400925	+	7BS_3104887	TGCAGCCCCACGGAGATTAGGACTGATCAGACCCAGCCAGGCGCGCCGCCTTCACCTATTGTGA	7B	76.38
Loci_S20_19541605	+	7BS_3141051	TGCAGCTGGGGTCCATGGGAGGAGCTCGGGCTCCTCGGTGGTTGCCTATTGCGTGGATTGGTTT	7B	66.45
Loci_S20_30705628	+	7BS_3148467	GCCTATGAAGAAAAGGAATAAAAATAAGATGTGATGGTGGTATCAACTATTCATTGCAACTGCA	7B	69.92
Loci_S20_79231043	+	7BS_3078532	TGCAGAGGTACAACTTGTACAAGTTGGAAGCAGAAGAACAGGAGCTAGTAAGAAATTCCAATAG	7B	76.38
Loci_S20_8574162	+	7BS_3163361	TGCGAGGAAAAAGGTTCGTGTAAAGAAAAGAAAAAGGAAAAACAGAGAGGACAAAGGCACTGCA	7B	66.45
Loci_S20_86526821	+	7BS_3090501	CAACTCAGCCCCACCATCTTCTATCAGCAGAGGAGCAATAGCAGATTGTACAGAGCTTCCTGCA	7B	76.38
Loci_S20_61656914	+	7BS_3160301	GAGACACAAAAGAACAGCCATCAGCGGCAACGCATGCAGATTGAAGAGGAGAACCAGGACTGCA	7B	76.38
Loci_S20_99556239	+	7BL_6746223	ATTCAACATTCCAAGTTAAATAAACTCCTTGGTGCCTGTGATGACCTTCTCATCTTGTCCTGCA	7B	76.38
Loci_S19_163394321	-	5DL_2872352	TGCAGGAAAGTTTGTCTATTTGAATAGCTGTGTCCCTCGGTAAAAGGACGACCCG
Loci_S19_163394273	-	5DL_2872352	TGCAGGAAAGTTTGTCTATTTGAATAGCTGTGTCCCTCGGTAAAAGGACGACCCG
Loci_S20_141105280	+	7BS_3125726	GTCTATGTCTCGACGGCGAATCCTATTCGGCGCATATGCGCCCGTATGCAAAAGGGCGCCTGCA	7B	76.38
Loci_S20_173057509	+	7BL_6739511	ACTTGGAGCACCTCTACCTTGATTTCTCTCGGGTGTTGAGTGCGTCGAAGGGTTCGTATCTGCA	7B	79.65
Loci_S20_133938267	+	7BS_3137563	AGTGGTAACTTAGGGGCACTTGATTTCGATACCGTGGGTTACATGCTTGATACGTTGTGCTGCA	7B	76.38
Loci_S20_170897734	+	7BL_6749130	AATCATGAGAGGAAAAGAATCTACAGGTCGCTCAGGTGGCGGATCAAATCAGAGCAAAGCTGCA	7B	79.65
Loci_S20_101631137	+	7BS_1341227	CTGTGAAATCAATACTACAACTCCTCTGTTATACTACAACTCTATTCATTATTTCTCTTCTGCA	7B	76.38
Loci_S20_149702944	+	7BS_3068673	TGCAGAAGAGGCCGCTGCTTGACCGCGAAAAGCATGAGCGAAAGGAAACAGAAAGGGAAGCCTT	7B	77.11
Loci_S20_175348942	+	7BL_6751812	TGCAGGGGGCTTGTGCTTCTGGCTGCTGCACATTGTTACCCGCAGAAGAGGCATACCACGGGCT	7B	79.65
Loci_S20_103055254	+	7BS_3064789	TAGCGGCAAATAGGAAGTCCCAGATATAACATCTACGAAGGAGTCACAGCGTTTGGATCCTGCA	7B	76.38
Loci_S20_103055226	+	7BS_3064789	TAGCGGCAAATAGGAAGTCCCAGATATAACATCTACGAAGGAGTCACAGCGTTTGGATCCTGCA	7B	76.38
Loci_S20_195833164	+	7BL_6671743	TGCAGGAAAAGTGCTCACGCTGGGCCACTAACCAGAAAATTTAAACAGGCTTACCCATGGCCAT	7B	82.2
Loci_S20_179377942	+	7BL_6655974	TGCAGAGCACTAGAGCATCAATTAGATCACACAAGGAGGCGTCAAGGCAGCGCACTACAGCAGC	7B	79.65
Loci_S20_208420218	+	7BL_6663715	TGCAGAACACCACGGCCTCACCACGCTCTATGACTTCACCAAGCTACGACCGTACGCATCGACC	7B	90.485
Loci_S20_103981128	+	7BS_3066559	TGACAAATTTCAGCCACAGAGTAAACCATGTCATTTCATTACTACTACTAGCAAGCAAGCTGCA	7B	76.38
Loci_S20_201918024	+	7BL_6739817	CACGAACAGGGAAGCCTTTACTCCTACCATATACGTCGACCAAGATAAGCAACCAACCGCTGCA	7B	89.59
Loci_S20_214254522	+	7AL_4557185	TGCAGGCTTTCCAGTTGAACAGCTGAATCACAGGGTATACACTGCGTTAGGATTCTTAACTTTG
Loci_S20_211863525	+	7BL_6750396	TATTATTATTGAGAAAGGAGCGGAGCGTATCACATGAGATGAACAACCGAATATCCTATCTGCA	7B	91.38
Loci_S20_213667657	+	7BL_6749225	AGGCCAACAAATGCCAGAGAGAAGGCGTCGTACGAGGGGATGACAAAAAGGAGTAGGTTCTGCA	7B	91.84
Loci_S20_220869452	+	7BL_6739965	GCTCACATGCGTGCACTCGGCGACAGAGACATCTGTAAGTGCCAACTTTGCGTTCTTGCCTGCA	7B	101.3
Loci_S20_208439389	+	7BL_6664060	GTACACTCATGTGCATCGTACTGAGTGTAGGAATGAGGATGAGGATGAGGACATGCAGGCTGCA	7B	90.485
Loci_S20_214502525	+	7BL_6719264	TGCAGAAGAAAAAACAGGAGGGTTGTCGAGGGAAGAGTCGCCTGCCTCTTGCGACGGCTCGTCC	7B	98.25
Loci_S20_216116813	+	7BL_6580360	TGCAGAGGAACTCGTCTTCCTGTAGGAGACAGTCTTCACGTTGATTCCCTACAGATATTCATGA	7B	98.25
Loci_S20_208684394	+	7BL_6668986	ACTCGTTTCATTTTCCCTTTTTTGCCGACTTGCCAGGTAGGAATAGTACCAACTGCCAACTGCA	7B	90.485
Loci_S20_221044300	+	7BL_6741264	GGCAAGGGCCAAAATACACTACGTCTCCATTGCCTAAAGCCACGAAAGACGAGGTAGACCTGCA	7B	101.3
Loci_S20_227367291	+	7BL_6702711	CCTTGTGCATGCGTGCGTGCACTGTTTATCTTACATGGCTATAGTGCTTCAGGGAAAGGCTGCA	7B	101.3
Loci_S20_221052698	+	7BL_6741277	CCGCCAAGGCGGAGATCCAGAGGCGGCATCGAATTATGCTCACGGCATGCCGCCTGTGGCTGCA	7B	101.3
Loci_S20_222985325	+	7BL_6551597	TGCAGGGTGTTGTGGTGGTAGTGCTGAACACCCCTGGACCATGGAGATGGAGAGGACATTACCA	7B	101.3
Loci_S20_222871524	-	3B_10476296	CTTGATCAAGATACGGAGCACTGGTGTGTTAAGGGGTTCCCCCGCATGTACATCATGATCTGCA	3B	43.31
Loci_S20_216489581	+	7BL_6645188	TGCAGTTTTGCTTCGAGGTTTTGGCTCAATTGGTGCGAGTGTGAATAGCCTCGAGAAATTAGTT	7B	98.25
Loci_S20_228369240	+	7BL_6742040	CTGCATCTGTAAATAATACAAAGCAAACAGAACCAGAGTAAGTTGCTGTACAGGGATATCTGCA	7B	101.3
Loci_S20_228707632	+	7BL_6672221	TGCAGGAAACAGTGAGCGGATAACATCAGCCAGGTTCGATGGATCCGCGCGTCGTCAGAAAGGG	7B	102.55
Loci_S20_223390516	+	7BL_6634684	TGCAGGGTTGCATCCCTGCTTTATTTTCTTTCCTTGTTGCTTGGTCTGTTTCCGCTATAATCTT	7B	101.3
Loci_S20_222871462	-	3B_10476296	TGCAGAAAAGATAATTGTGTAACTACCCAGAGACCCACCCTCCGCCCTTCCAAACAAATTAAGG	3B	43.31
Loci_S20_228939660	+	7BL_6726021	TGCAGCTTCACGCATCAGCTCTAGACAACATTCCAGGGGTGGACGGGTGTTTCCTTCCCTACGC	7B	103.8
Loci_S20_228939650	+	7BL_6726021	TGCAGCTTCACGCATCAGCTCTAGACAACATTCCAGGGGTGGACGGGTGTTTCCTTCCCTACGC	7B	103.8
Loci_S20_230418518	+	7BL_6547339	CGGCTCCCCGCGCGGAGGAAAACGAGGAGCCAGAGTCCTGCACGATGTCCACTAATTGGCTGCA	7B	110.75
Loci_S20_230418547	+	7BL_6547339	CGGCTCCCCGCGCGGAGGAAAACGAGGAGCCAGAGTCCTGCACGATGTCCACTAATTGGCTGCA	7B	110.75
Loci_S20_231596123	+	7BL_6710870	TGCAGTCCTAGTTCCCCTCTTCAATCTGCATGCGTTGCCGCTGATGGCCGTTCTGTTGTGTCTC	7B	110.75
Loci_S20_152467452	+	7BS_3031861	TGCAGGGATTTGTAAATTCACGAATTTGACTAAAAAGGAAAAAAGGAAAAAAGAAACTAAAACC	7B	77.11
Loci_S20_234059165	+	7BL_6750935	TGTGCCGCAGCGAGCGGCACATAGATTCGCAGAATTGGTGCGGTGTTTCCTATTTAATGCTGCA	7B	124.97
Loci_S20_235418274	+	7BL_6665182	TTGTGATTAAAAGCCCGATCTACATAGTGAGCGGAAGTTCAGAAATAACACAAGAACATCTGCA	7B	147.28
Loci_S20_231849633	+	7BL_6678199	CTCTGCTCTGCTCTGTATTTTTTTCTTGTTGAGTGCTGCTCTATTTTTCCTAGTTCGTACTGCA	7B	119.7
Loci_S20_243224801	+	7BL_6644451	CTCCTACATCTGCATGCTATCTCGTACAACGTATGGGAGACGCTCCTGTCATGGACGCTCTGCA	7B	167.18
Loci_S20_237269534	+	7BL_6702213	TCTGCCGCTTGATGTCCATCAATTGGTGGCCTTGTACCGAAGCAGGACTATCTTGATGGCTGCA	7B	147.28
Loci_S20_235747852	+	7BL_6741517	CTTCCGTATGACTAAATATCGACCATGTACGGATCCAACCAAGTGGCTCGGTATATAACCTGCA	7B	147.28
Loci_S20_237089874	+	7BL_6686382	TGCAGTGTGAAGTGGCGATTTGGAGGCGATCCCCGCCCCCCTCCACTTCATGATCGATCGCGAA	7B	147.28
Loci_S20_238670754	+	7BL_6659921	TGCAGCAGACGGACGGACTGCCATGCGTTCCGTGTTAGGATAATATATCTTGCAGTAGTATTGG	7B	148.22
Loci_S20_242599203	+	7BL_6740312	TGTGTTGTCTAGTTCAGTCTTCTAATACATGTGTTTCATTTTATCGTGTTGCAGAGGAGCTGCA	7B	165.48
Loci_S20_224817367	+	7BL_6660351	CTCGTCAAGAGTTTAAGGAGTTCAAGGACGAATCACAGATGAACAAACGGCATGCTTATCTGCA	7B	101.3
Loci_S20_235767878	+	7BL_6742026	TGCAGATTTATCCCGTCCAACCCACATGGTACGGGAAGAAGATGAATCACGTTGGTGGTTCACC	7B	147.28
Loci_S20_240451092	+	7BL_6693640	CTTATGTACGCTTGACGCTTCATTTTGAGTCAACAAAAATCTACCATTTATCAAATAAGCTGCA	7B	161.06
Loci_S20_240451110	+	7BL_6693640	CTTATGTACGCTTGACGCTTCATTTTGAGTCAACAAAAATCTACCATTTATCAAATAAGCTGCA	7B	161.06
Loci_S20_245523273	+	7BL_6640266	TGCAGGTAGGCATGCACCCGTCGACCCGTGTGTCGTCATAATCTTCAGGCGGGAAGCTGTTTAG	7B	167.91
Loci_S20_248038029	-	4AL_7090896	AGCAGTGTTTGCAGCTGTATCAGACGCATAGGGACTCCCACTTGTAGGCTACTGTACACTGCAC
Loci_S20_244828984	+	7BL_6743034	TGCAGCCACTGATTTGAATCCCCTCTTTTCCCGTGCAGTCTGTTCTATAGACACACAACACCTA	7B	167.91
Loci_S20_251235369	+	7BL_6668730	GAAGGAAAGGCATGTTGGATGGCCAGTAAACTGTGCGAACGTAGCACAAAGCTAGCGGCCTGCA	7B	172.71
Loci_S21_1385640	+	7DS_3881508	TGCAGGAACTCTCTGGAAGCTGAATTGCGTGCATGTATGGAGGGCCTTTCTCGGGCTTTGATTA	7D	1.79
Loci_S20_247241252	+	7BL_6678247	TGCTGCTGTTCCTGAACGGCGCCCCCCACAGTCTGCCCAGCGTGCTGCTGTGACTGAAGCTGCA	7B	168.73
Loci_S21_671867	+	7DS_3820863	TGCAGCTGGCCCTGTTATTCGTCTTGCTCTAAGAGAAATGGAATTTGTCCAAGATGAACACCG	7D	1.79
Loci_S20_248172867	+	7BL_6671354	TGCAGGGTTACAAACGAACCTTGTCAGAAACGATATTCAGGTTCTTGAACGGACTGAGGAACAA	7B	169.47
Loci_S20_246795597	+	7BL_6741795	GGGAGTATACCGTAAGAACAAAAGTAGACTACGAATGATTAACATGCAACGGGCAAGAGCTGCA	7B	168.73
Loci_S21_3449463	+	7DS_58929	TGCAGCTGTAAACAGCGAGTTTACCGCGAGTTCTGTGGCAGAAGGTCATCGGAGCCCGTGTGCG	7D	1.79
Loci_S20_230097940	+	7BL_6744902	CCCCATCAGAACAGCGGGGAAACGAGATCCTCTAACATCACAAAGGGATGCCATGAAATCTGCA	7B	110.75
Loci_S21_1882107	+	7DS_3864256	TGCAGTTTCCAGTTTGGTGCCAAGGAAAATGCCACGAAACAACAGAGAGATGCAGGCCCAGAGA	7D	1.79
Loci_S21_9235248	+	7DS_3962449	GCGGCGCGGAAGGCGAGGATGAACGGACCGCTCGGCGGCGTGGATTGGTGTCTTGCTTCCTGCA	7D	31.65
Loci_S21_5440414	+	7DS_3962731	TGCAGGTAGTATCACGCAGCACAAAATACTATCTCACAGTTCTTCAGTTTCAGAGCGACGAGAA	7D	3.67
Loci_S21_12350680	+	7DS_3869370	TGCAGGTGCACCGACAAGACGACGCCGCCGACGACATACGGCGCGGAGCACGAGGCCTCTGCCC	7D	45.11
Loci_S21_3991138	+	7DS_3454633	TCGACTCACAACCTCCATAATTAATTAAGCACGCGGTACAGTTAGCCTGTGTTTGTCCACTGCA	7D	3.67
Loci_S21_1071527	+	7DS_3868960	TGCAGCTCAAGGAAGATCCAACTCAGTCACCGTGGATAATGGAGCCGAGCTCGACCCAAACCAC	7D	1.79
Loci_S21_21132036	+	7DS_3964089	GGGTCTGGGGAAGGGTCCGACCACTTTGGGTCTATAGTACGCAGTCTTTCCCTACATTTCTGCA	7D	61.39
Loci_S21_25872483	+	7DS_3889910	TGCAGGCCCGCGAAGCTCTCTGGCGACACCCGCATCCCGCCGACGTTGATGCACTCCAGTTCCG	7D	74.1
Loci_S21_67279586	-	7AL_4530762	TGCGGTGTTATTTCTACGATCTGAGTATATTGTTTGTTCATTATGCTTGTAGTATTGGTCGCTT
Loci_S21_51496571	+	7DS_3851962	TTGAAACCGAAGAAAAACTAACAGCTACCAAGCAGAATGCAGGCGCTCCCTATTTAGCACTGCA	7D	111.08
Loci_S21_76673787	+	7DL_3294771	TGCAGCAAGTTGAGTGTGTCGTAGAGCACCGCCAGCCTGCACCGTCCCACGCGGCGCATGTCGA	7D	111.08
Loci_S20_243804227	+	7BL_6745709	GCCACGTCGCTCAACTACAGTTGTCATGTCGGACAACTACAGTTGCCATGGTTGCTCAACTGCA	7B	167.545
Loci_S21_3971321	+	7DS_1997933	TGCAGCCCACCATGTCACATTCATGATGTAACATAACTGTAGATAACGTAAAGTACAAACCAGC	7D	3.67
Loci_S21_80787156	+	7DS_1982028	TTTTTTTGTTACTCACGCGTTGCTTATTTGCCATTCAGCTGATGCGTACCTGCGTTCTCCTGCA	7D	111.08
Loci_S21_55673430	+	7DL_3334536	TCGACGGTGTACAGCCACGGTGCTGTCGGAAACTTGAGGCACGAGGATGAGCCAAATAACTGCA	7D	111.08
Loci_S20_245893168	+	7BL_6670699	GTAGCTCACCGTCAGAGTCGGAGCTGCGCTGTCTAGTGTGGACTGTATGCAGTGTTGTGCTGCA	7B	167.91
Loci_S21_185040721	+	7DL_3387418	GCTCTCTTTCCCTGTTTGATGGTCAAAAACGGAAGCGTAACTAGCGTTGCTTTGCTTCTCTGCA	7D	112.07
Loci_S21_971755	+	7DS_3865198	CGCACTAGAGGGAGAAGCAGCGACTCTGCCATGATCTTGCAAATTGGAGGAATAGGAAACTGCA	7D	1.79
Loci_S21_188180811	+	7DL_3383408	GAGGTGCTTGATTGAATGTCTAGCAGAGTACTCAGCGAGTGAAATCTGGAGCTGCAAACCTGCA	7D	112.07
Loci_S21_220354195	+	7DL_3372199	CGGGACACTGATGGTGCTGTATCAGAGCTGTTCTTTCGCGCCGCGGTGCTACCATGGAGCTGCA	7D	152.76
Loci_S21_75254555	+	5BL_10804693	GTCACCTATATGAAAATGGTAGTACATACGATTCACATATTACGATGATTTCTAGCTGCCTGCA	5B	49.79
Loci_S21_197375664	+	7DL_3386058	TGCAGGTCGTTGAAGTCAGCGGGGAGCTCCAGCGAGGGAAAGGGGATGTGGTGTGTGGGAAAAG	7D	120.28
Loci_S21_187603465	-	7AL_4489252	TGCAGCTTATTTCCCTTGCCAACCAAAAACTTGCTCTCGTGTAGCGAGCATGAGTGAAGGTCTG
Loci_S21_18526085	+	1DS_1915756	TGTCCCATTCCTAATTAACCATCCTAATTAAGAAAGCTTTTTACCTTGTTCTTAAATGTCTGCA
Loci_S21_206431852	+	7DL_3342068	TGCAGACGAGAAGAGGGCCGCCGAGCAGGACGAGGCGGCTGCGTCGTCGCTGGGACGCATGGAA	7D	130.39
Loci_S21_232295720	+	7DL_3392708	TGCAGCGAGCTAGATTCGTCGTTACCATGACGAAGAGTATTTCCTCCTCGTCCTCAACGCAGCT	7D	191.24
Loci_S21_236147998	+	7DL_3354945	CGGATTGCTATCCTGTTGCCAACCAGAATAAGTTACAGTAGCGAATGAGAATTACTTACTGCA	7D	191.24
Loci_S21_231927159	+	7DL_3389870	TGCAGCTTTATGCCATGAAAGTTATACCGAAGCCCAAAATACACTTGTCAAAGAAAATTAAACA	7D	191.24
Loci_S21_237046529	+	7DL_3376227	GATGCTCCTAGCAAAGGATGGCGAGCGCGGCGGTGGCAGAAAAAAGCTTCAACCAACCACTGCA	7D	191.24
Loci_S21_231727036	+	7DL_3388349	TGTGGCGTCTAGATCGGACGTCGTGTCAAGGAGGAGCCTGCGTCCCCGTCGCACAGTCGCTGCA	7D	191.24
Loci_S21_38143202	+	7DS_3963265	TGCAGTGTATCGAGACAATACAACAATAGACAAAAGAAGGAAAAAAACAGAAAGGAAAGGCAGC	7D	103.46
Loci_S21_28888807	+	7DS_3902511	TTCAACGTGGACAAGCATGTATCTCCCTCGCAAAAAAGAAAAAGAAAAAAAGCATGTCCCTGCA	7D	74.87
